# Supplementary material for: 1-(4-Bromo­phen­yl)-3-(2-thienylcarbon­yl)thio­urea
Source: Acta Crystallogr Sect E Struct Rep Online. 2009 Sep 30;65(Pt 10):o2568–9. doi: 10.1107/S1600536809038537 (PMC2970465; doi:10.1107/S1600536809038537)
Supplement: Supplementary file 1 [file e-65-o2568-sup1.cif]

##############################################################################
###                                                                        ###
###        Electronic paper (Acta Crystallographica Section E)             ###
###                                                                        ###
##############################################################################
#                                                                            #
# This CIF contains the data in a paper accepted for publication in Acta     #
# Crystallographica Section E. It conforms to the requirements of Notes      #
# for Authors for Section E, and has been peer reviewed under the auspices   #
# of the IUCr Commission on Journals.                                        #
#                                                                            #
# Full details of the Crystallographic Information File format               #
# are given in the paper "The Crystallographic Information File (CIF):       #
# a New Standard Archive File for Crystallography" by S. R. Hall, F. H.      #
# Allen and I. D. Brown [Acta Cryst. (1991), A47, 655-685].                  #
#                                                                            #
# The current version of the core CIF dictionary is obtainable from          #
# ftp://ftp.iucr.org/pub/cif_core.dic. The current version number is 2.4.    #
#                                                                            #
# Software is freely available for graphical display of the structure(s) in  #
# this CIF.  For information consult the CIF home page http://www.iucr.org/  #
# cif/home.html                                                              #
#                                                                            #
# This file may be used for bona fide research purposes within the           #
# scientific community so long as proper attribution is given to the journal # 
# article from which it was obtained.                                        #
#                                                                            #
##############################################################################
                                             
data_I
_audit_creation_method     SHELXL-97
_chemical_name_systematic
;
1-(4-Bromophenyl)-3-(2-thienylcarbonyl)thiourea
;
_chemical_name_common     ?
_chemical_formula_moiety     'C12 H9 Br N2 O S2'
_chemical_formula_sum     'C12 H9 Br N2 O S2'
_chemical_formula_iupac     'C12 H9 Br N2 O S2'
_chemical_formula_weight     341.24
_chemical_melting_point     389
_symmetry_cell_setting     monoclinic
_symmetry_space_group_name_H-M     'P 21/n'
_symmetry_space_group_name_Hall     '-P 2yn'
loop_
    _symmetry_equiv_pos_as_xyz
    'x, y, z'
    '-x+1/2, y+1/2, -z+1/2'
    '-x, -y, -z'
    'x-1/2, -y-1/2, z-1/2'
_cell_length_a     13.1483(6)
_cell_length_b     4.4263(2)
_cell_length_c     22.6710(10)
_cell_angle_alpha     90.00
_cell_angle_beta     90.412(5)
_cell_angle_gamma     90.00
_cell_volume     1319.40(10)
_cell_formula_units_Z     4
_cell_measurement_reflns_used     12273
_cell_measurement_theta_min     3.3546
_cell_measurement_theta_max     75.7362
_cell_measurement_temperature     100(2)
_exptl_crystal_description     needle
_exptl_crystal_colour     colourless
_exptl_crystal_size_max     0.15
_exptl_crystal_size_mid     0.05
_exptl_crystal_size_min     0.02
_exptl_crystal_density_diffrn     1.718
_exptl_crystal_density_meas     ?
_exptl_crystal_density_method     'not measured'
_exptl_crystal_F_000     680
_exptl_absorpt_coefficient_mu     7.117
_exptl_absorpt_correction_type     multi-scan
_exptl_absorpt_process_details     '(CrysAlis Pro; Oxford Diffraction, 2009)'
_exptl_absorpt_correction_T_min     0.55779
_exptl_absorpt_correction_T_max     1.00000
_exptl_special_details
;
;
_diffrn_ambient_temperature     100(2)
_diffrn_radiation_type     CuK\a
_diffrn_radiation_wavelength     1.54184
_diffrn_radiation_source     'Nova (Cu) X-ray Source'
_diffrn_radiation_monochromator     mirror
_diffrn_measurement_device_type     'Oxford Diffraction Xcalibur Nova A'
_diffrn_measurement_method     \w
_diffrn_detector_area_resol_mean     10.3543
_diffrn_reflns_number     20285
_diffrn_reflns_av_R_equivalents     0.0401
_diffrn_reflns_av_sigmaI/netI     0.0176
_diffrn_reflns_theta_min     3.87
_diffrn_reflns_theta_max     75.87
_diffrn_reflns_theta_full     72.50
_diffrn_measured_fraction_theta_max     0.980
_diffrn_measured_fraction_theta_full     0.994
_diffrn_reflns_limit_h_min     -16
_diffrn_reflns_limit_h_max     16
_diffrn_reflns_limit_k_min     -5
_diffrn_reflns_limit_k_max     4
_diffrn_reflns_limit_l_min     -28
_diffrn_reflns_limit_l_max     27
_diffrn_standards_number     ?
_diffrn_standards_interval_count     ?
_diffrn_standards_interval_time     ?
_diffrn_standards_decay_%     ?
_refine_special_details
;
Refinement of <i>F</i>^2^ against ALL reflections. The weighted <i>R</i>-factor
<i>wR</i> and goodness of fit <i>S</i> are based on <i>F</i>^2^, conventional
<i>R</i>-factors <i>R</i> are based on <i>F</i>, with <i>F</i> set to zero for
negative <i>F</i>^2^. The threshold expression of <i>F</i>^2^ >
\s(<i>F</i>^2^) is used only for calculating <i>R</i>-factors(gt) <i>etc</i>.
and is not relevant to the choice of reflections for refinement.
<i>R</i>-factors based on <i>F</i>^2^ are statistically about twice as large
as those based on <i>F</i>, and <i>R</i>- factors based on ALL data will be
even larger.
;
_reflns_number_total     2712
_reflns_number_gt     2438
_reflns_threshold_expression     I>2\s(I)
_refine_ls_structure_factor_coef     Fsqd
_refine_ls_matrix_type     full
_refine_ls_R_factor_all     0.0288
_refine_ls_R_factor_gt     0.0251
_refine_ls_wR_factor_gt     0.0653
_refine_ls_wR_factor_ref     0.0669
_refine_ls_goodness_of_fit_ref     1.055
_refine_ls_restrained_S_all     1.055
_refine_ls_number_reflns     2712
_refine_ls_number_parameters     171
_refine_ls_number_restraints     0
_refine_ls_hydrogen_treatment     mixed
_refine_ls_weighting_scheme     calc
_refine_ls_weighting_details
          'calc w=1/[\s^2^(Fo^2^)+(0.0399P)^2^+0.686P] where P=(Fo^2^+2Fc^2^)/3'
_atom_sites_solution_hydrogens     geom
_atom_sites_solution_primary     direct
_atom_sites_solution_secondary     difmap
_refine_ls_shift/su_max     0.002
_refine_ls_shift/su_mean     0.000
_refine_diff_density_max     0.419
_refine_diff_density_min     -0.360
_refine_ls_extinction_method     none
_refine_ls_extinction_coef     ?
loop_
    _atom_type_symbol
    _atom_type_description
    _atom_type_scat_dispersion_real
    _atom_type_scat_dispersion_imag
    _atom_type_scat_source
    'C' 'C' 0.0181 0.0091
                         'International Tables Vol C Tables 4.2.6.8 and 6.1.1.4'
    'H' 'H' 0.0000 0.0000
                         'International Tables Vol C Tables 4.2.6.8 and 6.1.1.4'
    'N' 'N' 0.0311 0.0180
                         'International Tables Vol C Tables 4.2.6.8 and 6.1.1.4'
    'O' 'O' 0.0492 0.0322
                         'International Tables Vol C Tables 4.2.6.8 and 6.1.1.4'
    'S' 'S' 0.3331 0.5567
                         'International Tables Vol C Tables 4.2.6.8 and 6.1.1.4'
    'Br' 'Br' -0.6763 1.2805
                         'International Tables Vol C Tables 4.2.6.8 and 6.1.1.4'
_computing_data_collection
;
CrysAlis Pro (Oxford Diffraction, 2009)
;
_computing_cell_refinement
;
CrysAlis Pro (Oxford Diffraction, 2009)
;
_computing_data_reduction
;
CrysAlis Pro (Oxford Diffraction, 2009)
;
_computing_structure_solution     'SHELXS97 (Sheldrick, 2008)'
_computing_structure_refinement     'SHELXL97 (Sheldrick, 2008)'
_computing_molecular_graphics     'XP (Siemens, 1994)'
_computing_publication_material     'SHELXL97 (Sheldrick, 2008)'
loop_
    _atom_site_type_symbol
    _atom_site_label
    _atom_site_fract_x
    _atom_site_fract_y
    _atom_site_fract_z
    _atom_site_U_iso_or_equiv
    _atom_site_adp_type
    _atom_site_calc_flag
    _atom_site_refinement_flags
    _atom_site_occupancy
    _atom_site_disorder_assembly
    _atom_site_disorder_group
    Br Br 0.629471(15) 0.87392(5) 0.136702(8) 0.02773(9) Uani d . 1 . .
    S S1 0.12627(4) -0.47575(13) 0.42493(2) 0.03066(13) Uani d . 1 . .
    S S2 0.57481(4) 0.15778(13) 0.42693(2) 0.02881(13) Uani d . 1 . .
    O O 0.27346(11) -0.1628(4) 0.34866(6) 0.0306(3) Uani d . 1 . .
    N N1 0.40397(12) -0.1458(4) 0.41634(7) 0.0213(3) Uani d . 1 . .
    H H01 0.4194(19) -0.180(6) 0.4521(12) 0.031(7) Uiso d . 1 . .
    N N2 0.44284(13) 0.1420(4) 0.33512(7) 0.0238(4) Uani d . 1 . .
    H H02 0.385(2) 0.075(6) 0.3245(11) 0.032(7) Uiso d . 1 . .
    C C1 0.25426(14) -0.4373(5) 0.43690(8) 0.0228(4) Uani d . 1 . .
    C C2 0.28750(14) -0.6036(4) 0.48600(8) 0.0191(4) Uani d . 1 . .
    H H2 0.3558 -0.6113 0.4998 0.023 Uiso calc R 1 . .
    C C3 0.20512(17) -0.7586(5) 0.51212(9) 0.0303(4) Uani d . 1 . .
    H H3 0.2122 -0.8857 0.5457 0.036 Uiso calc R 1 . .
    C C4 0.11538(17) -0.7072(5) 0.48445(11) 0.0340(5) Uani d . 1 . .
    H H4 0.0527 -0.7916 0.4969 0.041 Uiso calc R 1 . .
    C C5 0.31026(14) -0.2406(5) 0.39652(8) 0.0226(4) Uani d . 1 . .
    C C6 0.47172(14) 0.0541(5) 0.38914(8) 0.0215(4) Uani d . 1 . .
    C C7 0.49109(15) 0.3288(4) 0.29299(8) 0.0213(4) Uani d . 1 . .
    C C8 0.43466(15) 0.3754(5) 0.24114(9) 0.0251(4) Uani d . 1 . .
    H H8 0.3683 0.2922 0.2375 0.030 Uiso calc R 1 . .
    C C9 0.47486(15) 0.5415(5) 0.19539(9) 0.0268(4) Uani d . 1 . .
    H H9 0.4365 0.5732 0.1603 0.032 Uiso calc R 1 . .
    C C10 0.57114(15) 0.6608(4) 0.20115(8) 0.0228(4) Uani d . 1 . .
    C C11 0.62707(15) 0.6225(5) 0.25232(9) 0.0279(4) Uani d . 1 . .
    H H11 0.6928 0.7100 0.2559 0.033 Uiso calc R 1 . .
    C C12 0.58713(15) 0.4557(5) 0.29867(9) 0.0293(4) Uani d . 1 . .
    H H12 0.6254 0.4288 0.3340 0.035 Uiso calc R 1 . .
loop_
    _atom_site_aniso_label
    _atom_site_aniso_U_11
    _atom_site_aniso_U_22
    _atom_site_aniso_U_33
    _atom_site_aniso_U_12
    _atom_site_aniso_U_13
    _atom_site_aniso_U_23
    Br 0.02733(13) 0.03447(14) 0.02145(12) 0.00217(8) 0.00351(8) 0.00748(8)
    S1 0.0204(2) 0.0323(3) 0.0393(3) -0.0031(2) -0.00143(19) -0.0057(2)
    S2 0.0253(2) 0.0430(3) 0.0181(2) -0.0118(2) -0.00757(18) 0.00732(19)
    O 0.0251(7) 0.0443(9) 0.0222(7) -0.0074(6) -0.0074(6) 0.0054(6)
    N1 0.0211(8) 0.0283(9) 0.0145(8) -0.0019(6) -0.0039(6) 0.0029(6)
    N2 0.0208(8) 0.0319(9) 0.0187(8) -0.0042(7) -0.0045(6) 0.0038(7)
    C1 0.0193(8) 0.0278(10) 0.0212(9) -0.0023(8) 0.0005(7) -0.0055(8)
    C2 0.0217(9) 0.0198(9) 0.0159(8) -0.0038(7) 0.0010(7) -0.0037(7)
    C3 0.0391(11) 0.0255(10) 0.0266(10) -0.0025(9) 0.0095(8) -0.0036(9)
    C4 0.0286(10) 0.0260(11) 0.0477(13) -0.0049(9) 0.0173(9) -0.0085(10)
    C5 0.0207(8) 0.0272(10) 0.0199(9) -0.0008(8) -0.0020(7) -0.0027(8)
    C6 0.0213(8) 0.0258(10) 0.0174(8) 0.0004(7) -0.0024(7) 0.0002(7)
    C7 0.0230(9) 0.0247(10) 0.0162(8) 0.0002(7) -0.0009(7) 0.0014(7)
    C8 0.0223(9) 0.0320(11) 0.0210(9) -0.0031(8) -0.0047(7) 0.0021(8)
    C9 0.0290(10) 0.0331(11) 0.0184(9) 0.0002(9) -0.0053(7) 0.0041(8)
    C10 0.0264(9) 0.0232(10) 0.0190(9) 0.0034(7) 0.0027(7) 0.0035(7)
    C11 0.0222(9) 0.0376(12) 0.0238(10) -0.0027(8) -0.0029(8) 0.0053(8)
    C12 0.0253(10) 0.0411(12) 0.0212(9) -0.0027(9) -0.0052(7) 0.0077(9)
_geom_special_details
;
All e.s.d.'s (except the e.s.d. in the dihedral angle between two l.s. planes)
are estimated using the full covariance matrix. The cell e.s.d.'s are taken
into account individually in the estimation of e.s.d.'s in distances, angles
and torsion angles; correlations between e.s.d.'s in cell parameters are only
used when they are defined by crystal symmetry. An approximate (isotropic)
treatment of cell e.s.d.'s is used for estimating e.s.d.'s involving l.s.
planes.
Short contact:
3.6924 (0.0006) S1 - Br_$3 165.89 (0.07) C1 - S1 - Br_$3 90.51 (0.06) S1 -
Br_$3 - C10_$3 Operator for generating equivalent atoms: $3 - <i>x</i> + 1/2,
<i>y</i> - 3/2, -<i>z</i> + 1/2
Least-squares planes (<i>x</i>,<i>y</i>,<i>z</i> in crystal coordinates) and
deviations from them (* indicates atom used to define plane)
- 2.2923 (0.0090) <i>x</i> + 3.4843 (0.0018) <i>y</i> + 13.4394 (0.0126)
<i>z</i> = 3.7714 (0.0071)
* -0.0064 (0.0017) C1 * -0.0022 (0.0013) C2 * -0.0022 (0.0014) C3 * 0.0106
(0.0014) C4 * -0.0078 (0.0010) S1 * 0.0079 (0.0011) C5
Rms deviation of fitted atoms = 0.0069
- 5.4364 (0.0073) <i>x</i> + 3.6780 (0.0010) <i>y</i> + 8.5062 (0.0060)
<i>z</i> = 1.0213 (0.0056)
Angle to previous plane (with approximate e.s.d.) = 18.84 (0.06)
* -0.0768 (0.0015) C6 * 0.0657 (0.0011) S2 * 0.0104 (0.0018) C7 * 0.0477
(0.0017) C8 * 0.0508 (0.0017) C9 * 0.0153 (0.0017) C10 * 0.0055 (0.0018) C11 *
0.0033 (0.0020) C12 * -0.0663 (0.0010) Br * -0.0558 (0.0015) N2 - 0.2202
(0.0028) C5 - 0.1410 (0.0028) O -0.2122 (0.0021) N1
Rms deviation of fitted atoms = 0.0479
;
loop_
    _geom_bond_atom_site_label_1
    _geom_bond_atom_site_label_2
    _geom_bond_site_symmetry_2
    _geom_bond_distance
    _geom_bond_publ_flag
    Br C10 . 1.9050(19) ?
    S1 C4 . 1.701(3) ?
    S1 C1 . 1.7111(19) ?
    S2 C6 . 1.6629(19) ?
    O C5 . 1.234(2) ?
    N1 C5 . 1.374(2) ?
    N1 C6 . 1.402(3) ?
    N2 C6 . 1.338(2) ?
    N2 C7 . 1.417(3) ?
    C1 C2 . 1.402(3) ?
    C1 C5 . 1.465(3) ?
    C2 C3 . 1.415(3) ?
    C3 C4 . 1.352(3) ?
    C7 C12 . 1.387(3) ?
    C7 C8 . 1.401(3) ?
    C8 C9 . 1.379(3) ?
    C9 C10 . 1.377(3) ?
    C10 C11 . 1.380(3) ?
    C11 C12 . 1.390(3) ?
    N1 H01 . 0.85(3) ?
    N2 H02 . 0.85(3) ?
    C2 H2 . 0.9500 ?
    C3 H3 . 0.9500 ?
    C4 H4 . 0.9500 ?
    C8 H8 . 0.9500 ?
    C9 H9 . 0.9500 ?
loop_
    _geom_angle_atom_site_label_1
    _geom_angle_atom_site_label_2
    _geom_angle_atom_site_label_3
    _geom_angle_site_symmetry_1
    _geom_angle_site_symmetry_3
    _geom_angle
    _geom_angle_publ_flag
    C4 S1 C1 . . 91.28(10) ?
    C5 N1 C6 . . 128.33(16) ?
    C6 N2 C7 . . 131.42(17) ?
    C2 C1 C5 . . 130.75(17) ?
    C2 C1 S1 . . 111.98(14) ?
    C5 C1 S1 . . 117.26(14) ?
    C1 C2 C3 . . 110.59(17) ?
    C4 C3 C2 . . 113.1(2) ?
    C3 C4 S1 . . 113.04(16) ?
    O C5 N1 . . 123.18(18) ?
    O C5 C1 . . 121.29(17) ?
    N1 C5 C1 . . 115.51(16) ?
    N2 C6 N1 . . 114.16(16) ?
    N2 C6 S2 . . 128.06(16) ?
    N1 C6 S2 . . 117.77(13) ?
    C12 C7 C8 . . 119.64(18) ?
    C12 C7 N2 . . 125.84(17) ?
    C8 C7 N2 . . 114.50(17) ?
    C9 C8 C7 . . 120.39(18) ?
    C10 C9 C8 . . 119.34(18) ?
    C9 C10 C11 . . 121.11(18) ?
    C9 C10 Br . . 119.48(15) ?
    C11 C10 Br . . 119.39(15) ?
    C10 C11 C12 . . 119.92(19) ?
    C7 C12 C11 . . 119.56(18) ?
    C5 N1 H01 . . 117.8(18) ?
    C6 N1 H01 . . 112.6(18) ?
    C6 N2 H02 . . 113.9(18) ?
    C7 N2 H02 . . 114.7(18) ?
    C1 C2 H2 . . 124.7 ?
    C3 C2 H2 . . 124.7 ?
    C4 C3 H3 . . 123.5 ?
    C2 C3 H3 . . 123.5 ?
    C3 C4 H4 . . 123.5 ?
    S1 C4 H4 . . 123.5 ?
    C9 C8 H8 . . 119.8 ?
    C7 C8 H8 . . 119.8 ?
    C10 C9 H9 . . 120.3 ?
    C8 C9 H9 . . 120.3 ?
    C10 C11 H11 . . 120.0 ?
    C12 C11 H11 . . 120.0 ?
    C7 C12 H12 . . 120.2 ?
    C11 C12 H12 . . 120.2 ?
loop_
    _geom_torsion_atom_site_label_1
    _geom_torsion_atom_site_label_2
    _geom_torsion_atom_site_label_3
    _geom_torsion_atom_site_label_4
    _geom_torsion_site_symmetry_1
    _geom_torsion_site_symmetry_2
    _geom_torsion_site_symmetry_3
    _geom_torsion_site_symmetry_4
    _geom_torsion
    _geom_torsion_publ_flag
    C4 S1 C1 C2 . . . . 0.46(16) ?
    C4 S1 C1 C5 . . . . -178.78(16) ?
    C5 C1 C2 C3 . . . . 179.2(2) ?
    S1 C1 C2 C3 . . . . 0.1(2) ?
    C1 C2 C3 C4 . . . . -0.8(3) ?
    C2 C3 C4 S1 . . . . 1.1(2) ?
    C1 S1 C4 C3 . . . . -0.92(18) ?
    C6 N1 C5 O . . . . 2.2(3) ?
    C6 N1 C5 C1 . . . . -176.30(18) ?
    C2 C1 C5 O . . . . 164.5(2) ?
    S1 C1 C5 O . . . . -16.4(3) ?
    C2 C1 C5 N1 . . . . -17.0(3) ?
    S1 C1 C5 N1 . . . . 162.10(14) ?
    C7 N2 C6 N1 . . . . -177.11(19) ?
    C7 N2 C6 S2 . . . . 4.2(3) ?
    C5 N1 C6 N2 . . . . -5.5(3) ?
    C5 N1 C6 S2 . . . . 173.38(16) ?
    C6 N2 C7 C12 . . . . 3.5(4) ?
    C6 N2 C7 C8 . . . . -178.4(2) ?
    C12 C7 C8 C9 . . . . 1.3(3) ?
    N2 C7 C8 C9 . . . . -177.00(19) ?
    C7 C8 C9 C10 . . . . 0.1(3) ?
    C8 C9 C10 C11 . . . . -1.4(3) ?
    C8 C9 C10 Br . . . . 177.04(16) ?
    C9 C10 C11 C12 . . . . 1.4(3) ?
    Br C10 C11 C12 . . . . -177.09(17) ?
    C8 C7 C12 C11 . . . . -1.3(3) ?
    N2 C7 C12 C11 . . . . 176.8(2) ?
    C10 C11 C12 C7 . . . . 0.0(3) ?
loop_
    _geom_hbond_atom_site_label_D
    _geom_hbond_atom_site_label_H
    _geom_hbond_atom_site_label_A
    _geom_hbond_site_symmetry_A
    _geom_hbond_distance_DH
    _geom_hbond_distance_HA
    _geom_hbond_distance_DA
    _geom_hbond_angle_DHA
    N1 H01 S2 3_656 0.85(3) 2.74(3) 3.5625(16) 163(2)
    N2 H02 O . 0.85(3) 1.89(3) 2.624(2) 144(2)
    C9 H9 S1 2_565 0.95 2.89 3.704(2) 144.0
    C2 H2 S2 3_656 0.95 2.76 3.3193(18) 118.7
data_global
_journal_date_recd_electronic     2009-08-28
_journal_date_accepted     2009-09-23
_journal_name_full     'Acta Crystallographica, Section E'
_journal_year     2009
_journal_volume     65
_journal_issue     10
_journal_page_first     o2568
_journal_page_last     o2569
_journal_paper_category     QO
_journal_coeditor_code     IM2139
_publ_contact_author_name     'Saeed, Sohail'
_publ_contact_author_address
;
        Department of Chemistry,Research Complex
        Allama Iqbal Open University
        Islamabad
        Pakistan
;
_publ_contact_author_email     sohail262001@yahoo.com
_publ_contact_author_fax     '0092 51 925-0081'
_publ_contact_author_phone     '0092 51 905-7225'
_publ_section_title
;
1-(4-Bromophenyl)-3-(2-thienylcarbonyl)thiourea
;
loop_
    _publ_author_name
    _publ_author_address
    'Saeed, Sohail'
;     Department of Chemistry, Research Complex,
      Allama Iqbal Open University
      Islamabad
      Pakistan
;
    'Rashid, Naghmana'
;     Department of Chemistry, Research Complex,
      Allama Iqbal Open University
      Islamabad
      Pakistan
;
    'Hussain, Rizwan'
;     National Engineering and Scientific Commission,
      PO Box 2801,
      Islamabad,
      Pakistan
;
    'Jones, Peter G.'
;     Institut f\"ur Anorganische und Analytische Chemie
      Technische Universit\"at Braunschweig
      Postfach 3329
      38023 Braunschweig
      Germany
;
