# Supplementary material for: 1-(4-Bromo­phen­yl)-3-(2-thienylcarbon­yl)thio­urea
Source: Acta Crystallogr Sect E Struct Rep Online. 2009 Sep 30;65(Pt 10):o2568–9. doi: 10.1107/S1600536809038537 (PMC2970465; doi:10.1107/S1600536809038537)
Supplement: Supplementary file 2 [file e-65-o2568-Isup2.hkl]

# 
# h,k,l, Fc-squared, Fo-squared, sigma(Fo-squared) and status flag 
# 
data_I
_shelx_title ' ss61 in P2(1)/n' 
_shelx_refln_list_code          4 
_shelx_F_calc_maximum      230.71 
_exptl_crystal_F_000       680.00 
_reflns_d_resolution_high  0.7950 
 
loop_ 
 _symmetry_equiv_pos_as_xyz 
 'x, y, z' 
 '-x+1/2, y+1/2, -z+1/2' 
 '-x, -y, -z' 
 'x-1/2, -y-1/2, z-1/2' 
 
_cell_length_a    13.1483 
_cell_length_b     4.4263 
_cell_length_c    22.6709 
_cell_angle_alpha  90.000 
_cell_angle_beta   90.412 
_cell_angle_gamma  90.000 
 
_shelx_F_squared_multiplier     1.000 
 
loop_ 
 _refln_index_h 
 _refln_index_k 
 _refln_index_l 
 _refln_F_squared_calc 
 _refln_F_squared_meas 
 _refln_F_squared_sigma 
 _refln_observed_status 
   2   0   0     3083.79     3107.22     35.29 o 
   4   0   0    21716.05    21083.37     82.26 o 
   6   0   0     4965.81     5225.55     49.13 o 
   8   0   0     5925.48     5617.13     30.47 o 
  10   0   0       37.29       18.55     10.49 o 
  12   0   0     3209.99     3179.11     28.32 o 
  14   0   0     1318.60     1252.38     30.23 o 
  16   0   0     2253.94     1899.54    124.95 o 
   1   1   0     7679.17     7497.40     61.26 o 
   2   1   0     1786.06     1784.39     16.73 o 
   3   1   0     7314.89     7342.22     58.31 o 
   4   1   0       20.88       28.22      3.66 o 
   5   1   0     7041.38     7138.13     77.41 o 
   6   1   0     5492.33     5199.05     42.03 o 
   7   1   0     3047.17     3002.89     33.58 o 
   8   1   0     2767.90     2762.83     41.34 o 
   9   1   0     1023.08      932.07     30.19 o 
  10   1   0     3059.89     3062.87     37.90 o 
  11   1   0     2096.87     2042.63     25.48 o 
  12   1   0      206.72      168.77      7.24 o 
  13   1   0      441.42      464.81      9.72 o 
  14   1   0     1204.24     1215.81     17.73 o 
  15   1   0      706.22      775.59     16.64 o 
  16   1   0       26.92       16.49      4.62 o 
   0   2   0        2.62        6.53      6.14 o 
   1   2   0      459.42      365.03      8.79 o 
   2   2   0      123.23      108.52      7.13 o 
   3   2   0      536.12      477.91     11.50 o 
   4   2   0      296.10      238.57      9.45 o 
   5   2   0     6190.00     6174.78    103.39 o 
   6   2   0       76.66       75.84      7.97 o 
   7   2   0      326.91      295.02     13.70 o 
   8   2   0     1865.38     1880.42     39.53 o 
   9   2   0     6807.55     6727.59    110.35 o 
  10   2   0      203.92      200.80      6.90 o 
  11   2   0     1038.33     1075.49     16.82 o 
  12   2   0      200.42      213.78      7.62 o 
  13   2   0      621.87      656.82     21.90 o 
  14   2   0       84.39       84.36      5.64 o 
  15   2   0      754.31      762.54     22.03 o 
   1   3   0     1451.00     1380.09     24.40 o 
   2   3   0     4997.55     4980.12     93.41 o 
   3   3   0      458.80      452.15     17.85 o 
   4   3   0      350.83      367.56     10.44 o 
   5   3   0     1196.32     1190.94     16.52 o 
   6   3   0      868.75      772.75     20.64 o 
   7   3   0      225.85      197.89      8.36 o 
   8   3   0      117.46      133.78      8.87 o 
   9   3   0       11.45       14.45      7.81 o 
  10   3   0     1572.37     1640.33     37.22 o 
  11   3   0       27.20       14.79      7.52 o 
  12   3   0       98.20       79.97      7.92 o 
  13   3   0       61.74       59.31     11.80 o 
   0   4   0     2830.12     2737.34     25.41 o 
   1   4   0      732.29      689.14      8.45 o 
   2   4   0      132.45      118.27      6.63 o 
   3   4   0      727.65      707.87      9.47 o 
   4   4   0     1006.14     1065.63     15.65 o 
   5   4   0      207.41      226.78     10.48 o 
   6   4   0      329.26      324.69     11.65 o 
   7   4   0       77.18       84.25     12.74 o 
   8   4   0      179.89      197.83     15.00 o 
   9   4   0       27.73       19.22     15.68 o 
  10   4   0       87.05       94.58     18.28 o 
  11   4   0        0.12        1.11      7.67 o 
   1   5   0       10.03       14.35      9.75 o 
   2   5   0      208.64      209.87     10.98 o 
   3   5   0        0.70       -6.02     10.19 o 
   4   5   0       55.60       59.18      7.58 o 
   5   5   0        5.46       -6.22      6.22 o 
   6   5   0       11.41        6.87      5.22 o 
   7   5   0      162.68      124.88      7.47 o 
 -15   0   1      832.96      882.85     28.47 o 
 -13   0   1     5377.48     5510.13    138.63 o 
 -11   0   1     3556.03     3420.73     47.15 o 
  -9   0   1     2873.98     2540.87     30.34 o 
  -7   0   1     4650.57     4437.85     64.95 o 
  -5   0   1    21979.30    22473.63    217.37 o 
  -3   0   1      696.68      581.55     11.60 o 
  -1   0   1      978.82      965.95     11.76 o 
   1   0   1      189.44      247.06      3.62 o 
   3   0   1    29660.82    29636.95    365.39 o 
   5   0   1     1383.26     1400.74     36.46 o 
   7   0   1    29602.39    29296.25    319.44 o 
   9   0   1     1199.78     1183.50     28.19 o 
  11   0   1     2904.95     2686.30     47.32 o 
  13   0   1      250.06      267.82     10.10 o 
  15   0   1      728.56      751.48     19.52 o 
 -16   1   1     1304.74     1210.54     48.21 o 
 -15   1   1       59.45       66.38      4.78 o 
 -14   1   1       11.95       12.95      5.38 o 
 -13   1   1       31.73       18.85      5.41 o 
 -12   1   1     2500.77     2632.98     21.14 o 
 -11   1   1      250.28      228.73      7.35 o 
 -10   1   1        3.91        7.77      5.81 o 
  -9   1   1      755.06      852.25     19.30 o 
  -8   1   1     9324.39     9526.03    137.97 o 
  -7   1   1     5270.33     5022.58     66.21 o 
  -6   1   1       13.13        7.99      6.23 o 
  -5   1   1       37.46       52.63      6.40 o 
  -4   1   1     6751.86     6524.52     56.60 o 
  -3   1   1    23231.30    23741.61    187.62 o 
  -2   1   1     2987.71     3161.01     40.93 o 
  -1   1   1     2007.14     1949.73     11.55 o 
   0   1   1     4097.87     4103.85     32.07 o 
   1   1   1     5577.63     5502.93     35.84 o 
   2   1   1     4469.91     4763.11     39.57 o 
   3   1   1      535.13      554.72     13.81 o 
   4   1   1     4712.06     4397.92     55.52 o 
   5   1   1     1139.06     1140.98     12.88 o 
   6   1   1     1693.72     1500.69     25.83 o 
   7   1   1        9.78       14.80      6.64 o 
   8   1   1     3479.96     3296.90     42.69 o 
   9   1   1     1413.57     1300.51     26.36 o 
  10   1   1      522.80      472.76      8.56 o 
  11   1   1     1702.10     1666.40     21.17 o 
  12   1   1     1371.31     1339.14     19.21 o 
  13   1   1      789.32      791.67     13.04 o 
  14   1   1      105.84      101.35      5.97 o 
  15   1   1       23.61       22.08      4.01 o 
  16   1   1      254.45      254.56     11.02 o 
 -15   2   1      353.48      347.20     21.37 o 
 -14   2   1      430.76      423.98      9.34 o 
 -13   2   1       19.03       11.95      6.55 o 
 -12   2   1       56.09       57.98      7.35 o 
 -11   2   1      113.51      112.57      6.91 o 
 -10   2   1      521.99      521.95     10.89 o 
  -9   2   1      322.16      292.43      8.20 o 
  -8   2   1     5028.84     5054.81    108.01 o 
  -7   2   1      102.51       87.36      9.69 o 
  -6   2   1     3034.45     2979.58     50.03 o 
  -5   2   1      426.70      435.90     10.13 o 
  -4   2   1     1853.54     1726.95     30.50 o 
  -3   2   1      948.88      893.89     16.74 o 
  -2   2   1    14944.34    15105.48    153.50 o 
  -1   2   1      423.21      391.54      8.36 o 
   0   2   1     2486.09     2524.74     18.26 o 
   1   2   1      720.40      644.42     10.12 o 
   2   2   1     5189.50     5172.16     38.21 o 
   3   2   1       15.59       15.35      6.14 o 
   4   2   1     1807.04     1878.28     18.70 o 
   5   2   1      299.22      264.36      9.62 o 
   6   2   1      589.41      491.07     22.53 o 
   7   2   1       64.96       50.70     11.50 o 
   8   2   1      972.34      907.60     22.55 o 
   9   2   1      233.75      223.80      7.61 o 
  10   2   1      763.41      747.42     17.64 o 
  11   2   1        9.02        9.25      6.07 o 
  12   2   1     1256.23     1366.18     23.12 o 
  13   2   1       41.38       38.21      6.55 o 
  14   2   1       25.79       26.03      4.90 o 
  15   2   1      119.43      110.14      5.55 o 
 -13   3   1       20.57       13.74      7.83 o 
 -12   3   1      389.53      393.10     12.73 o 
 -11   3   1      636.71      680.25     22.00 o 
 -10   3   1      311.19      326.20     10.66 o 
  -9   3   1       33.84       26.23      8.11 o 
  -8   3   1     1031.25     1039.33     28.61 o 
  -7   3   1     4812.28     4826.97     86.10 o 
  -6   3   1       18.15       21.72      6.28 o 
  -5   3   1      209.27      191.03      7.04 o 
  -4   3   1        0.93        4.23      6.86 o 
  -3   3   1     2435.73     2415.71     40.23 o 
  -2   3   1      985.24      899.49     24.64 o 
  -1   3   1      550.92      519.98     14.68 o 
   0   3   1      554.78      503.91     17.06 o 
   1   3   1     2026.02     1909.79     23.55 o 
   2   3   1     2187.78     2097.99     24.92 o 
   3   3   1       52.49       61.03     16.10 o 
   4   3   1       43.35       28.79     10.80 o 
   5   3   1     1482.89     1465.64     18.16 o 
   6   3   1     5360.37     5332.93     70.24 o 
   7   3   1       46.47       34.94      8.33 o 
   8   3   1      271.67      266.94     10.40 o 
   9   3   1     1062.57     1142.39     20.14 o 
  10   3   1      270.74      289.05      9.86 o 
  11   3   1      213.91      194.69      9.95 o 
  12   3   1      184.74      180.49      7.70 o 
  13   3   1      143.47      124.15     17.39 o 
 -11   4   1       39.66       49.91     11.92 o 
 -10   4   1      229.34      222.93     17.16 o 
  -9   4   1      369.18      431.62     18.55 o 
  -8   4   1      475.49      510.48     26.59 o 
  -7   4   1       34.97       32.44     12.10 o 
  -6   4   1       17.13       13.13     11.02 o 
  -5   4   1     1281.06     1324.15     20.47 o 
  -4   4   1        1.15        8.81      6.77 o 
  -3   4   1      375.52      366.89      9.17 o 
  -2   4   1        1.45        7.50      5.77 o 
  -1   4   1      548.10      518.13      8.07 o 
   0   4   1      114.17      113.96      5.76 o 
   1   4   1     1257.85     1228.03      9.91 o 
   2   4   1        6.00        1.13      5.59 o 
   3   4   1     1086.77     1071.74     12.65 o 
   4   4   1      356.85      385.34     11.15 o 
   5   4   1     1176.60     1213.00     17.21 o 
   6   4   1      777.17      786.13     14.49 o 
   7   4   1     1627.80     1836.58     26.62 o 
   8   4   1      249.12      231.90     13.49 o 
   9   4   1      704.66      746.19     13.87 o 
  10   4   1       59.33       73.98     19.22 o 
  11   4   1      487.46      490.47     46.53 o 
  -7   5   1      228.30      221.37      8.47 o 
  -6   5   1      185.86      173.22      8.81 o 
  -5   5   1      319.40      296.88     11.23 o 
  -4   5   1        0.79        8.95      8.70 o 
  -3   5   1     1170.67     1303.23     23.20 o 
  -2   5   1      136.60      155.16     10.25 o 
  -1   5   1        0.14        4.88      9.20 o 
   0   5   1       78.98       73.77     13.35 o 
   1   5   1      337.62      354.49     13.45 o 
   2   5   1      599.65      643.56     11.95 o 
   3   5   1       10.76        3.44      7.48 o 
   4   5   1       41.75       44.56      7.93 o 
   5   5   1      200.48      160.06      8.72 o 
   6   5   1      165.86      148.53      8.49 o 
   7   5   1       74.65       61.32      4.97 o 
 -16   0   2        3.33       -1.29      4.93 o 
 -14   0   2      594.61      577.83     12.73 o 
 -12   0   2      185.48      179.71      9.99 o 
 -10   0   2     5877.76     5960.28    100.22 o 
  -8   0   2      145.52      136.88     11.44 o 
  -6   0   2     2138.26     2100.03     28.67 o 
  -4   0   2     3895.22     3868.92     26.30 o 
  -2   0   2      156.71      155.44      5.51 o 
   0   0   2      396.56      450.94      7.10 o 
   2   0   2    33351.15    33337.65    417.07 o 
   4   0   2     1160.48     1393.05     17.01 o 
   6   0   2        4.94       21.69     10.82 o 
   8   0   2      224.10      169.00     12.69 o 
  10   0   2     2242.58     2161.52     36.91 o 
  12   0   2        2.54       10.08      9.81 o 
  14   0   2      304.72      334.47      9.99 o 
  16   0   2        6.07        1.13      4.82 o 
 -16   1   2      842.56      783.16     10.08 o 
 -15   1   2       85.43       79.70      4.60 o 
 -14   1   2      208.38      188.66      8.58 o 
 -13   1   2      106.68      130.44      6.01 o 
 -12   1   2      651.27      661.63      9.59 o 
 -11   1   2      813.51      835.59     11.28 o 
 -10   1   2     1065.51     1051.40     11.30 o 
  -9   1   2     1348.78     1291.43     17.40 o 
  -8   1   2      218.20      224.71      9.51 o 
  -7   1   2       22.00       32.02      6.60 o 
  -6   1   2       16.74        9.63      6.75 o 
  -5   1   2     4464.97     4718.02     41.99 o 
  -4   1   2     1016.80      946.79     10.05 o 
  -3   1   2     3085.87     3460.02     30.97 o 
  -2   1   2    30481.05    31101.01    153.80 o 
  -1   1   2    16731.60    16992.81     78.40 o 
   0   1   2     9551.99     9832.27     37.32 o 
   1   1   2     2530.41     2593.84     18.74 o 
   2   1   2      201.33      189.74      4.31 o 
   3   1   2     1007.24      963.96     11.46 o 
   4   1   2    14369.90    15205.92    121.43 o 
   5   1   2      823.31      929.16     16.11 o 
   6   1   2       13.07       16.24      6.30 o 
   7   1   2       27.49       31.47      7.52 o 
   8   1   2     1393.06     1382.81     30.30 o 
   9   1   2      914.66      931.12     16.97 o 
  10   1   2       85.08      104.29      6.55 o 
  11   1   2      143.57      125.32      6.42 o 
  12   1   2      138.74      151.21      6.66 o 
  13   1   2      110.32       85.92      6.15 o 
  14   1   2     1086.96     1007.57     16.05 o 
  15   1   2       71.68       67.07      5.06 o 
  16   1   2      137.87      112.29      5.08 o 
 -15   2   2     1478.42     1364.39     17.87 o 
 -14   2   2      147.71      154.62      9.20 o 
 -13   2   2       74.72       82.77      6.63 o 
 -12   2   2      139.99      150.24      9.83 o 
 -11   2   2     1125.19     1181.52     18.31 o 
 -10   2   2      704.10      673.66     11.36 o 
  -9   2   2      231.49      216.00      7.41 o 
  -8   2   2      916.88      901.08     19.41 o 
  -7   2   2     1167.73     1127.97     18.10 o 
  -6   2   2      585.37      523.24     13.69 o 
  -5   2   2     2951.91     3001.65     53.06 o 
  -4   2   2      173.71      180.13      7.74 o 
  -3   2   2      377.63      337.51      9.72 o 
  -2   2   2     2522.63     2590.66     24.52 o 
  -1   2   2     6017.70     6227.88     55.52 o 
   0   2   2       41.56       46.49      4.46 o 
   1   2   2     3205.14     3244.81     24.28 o 
   2   2   2      903.97      908.18     16.40 o 
   3   2   2     4392.11     4259.18     33.38 o 
   4   2   2      197.15      165.55      9.27 o 
   5   2   2     2828.68     2720.88     34.84 o 
   6   2   2      109.42       94.15      7.71 o 
   7   2   2     1759.73     1775.20     20.71 o 
   8   2   2      288.67      279.44     10.72 o 
   9   2   2      245.91      248.92      7.77 o 
  10   2   2       78.38       75.87      6.64 o 
  11   2   2     1359.17     1418.51     28.70 o 
  12   2   2        0.35        5.54      5.84 o 
  13   2   2       46.46       45.71      5.44 o 
  14   2   2      128.62      123.62      5.45 o 
  15   2   2      473.48      401.36     20.15 o 
 -13   3   2      161.60      148.93      9.97 o 
 -12   3   2      657.07      733.68     31.76 o 
 -11   3   2     1721.44     1886.48     64.97 o 
 -10   3   2       98.90      116.57      9.30 o 
  -9   3   2     1062.05     1075.44     35.84 o 
  -8   3   2      265.99      269.56      8.88 o 
  -7   3   2     3052.21     3077.75     42.19 o 
  -6   3   2        3.59       10.35      6.02 o 
  -5   3   2     3723.53     3779.27     43.99 o 
  -4   3   2      307.06      269.92     11.93 o 
  -3   3   2     1074.16     1004.04     23.74 o 
  -2   3   2       10.33       10.57     12.37 o 
  -1   3   2     4067.04     4063.42     59.27 o 
   0   3   2     2861.06     2805.39     59.89 o 
   1   3   2     1420.52     1306.62     19.39 o 
   2   3   2      168.24      163.00     10.91 o 
   3   3   2        0.21        9.41     12.67 o 
   4   3   2     1793.72     1728.10     36.47 o 
   5   3   2     1632.64     1578.46     21.90 o 
   6   3   2      617.63      670.37     17.15 o 
   7   3   2      368.54      365.83     11.12 o 
   8   3   2       28.02       30.09      7.60 o 
   9   3   2     2737.77     2828.21     56.29 o 
  10   3   2       45.32       44.10      7.13 o 
  11   3   2       47.22       47.69      7.30 o 
  12   3   2       70.85       74.53      8.46 o 
  13   3   2     1572.70     1602.81     81.22 o 
 -11   4   2       41.81       52.35      7.85 o 
 -10   4   2     2204.89     2260.46     34.81 o 
  -9   4   2        0.00        3.20     14.82 o 
  -8   4   2        9.21       17.97     12.57 o 
  -7   4   2      119.52      111.65     12.42 o 
  -6   4   2     2595.05     2771.53     32.78 o 
  -5   4   2      429.60      419.04     12.01 o 
  -4   4   2      183.47      176.52      8.18 o 
  -3   4   2       12.15       11.71      6.67 o 
  -2   4   2     2786.42     2803.17     17.65 o 
  -1   4   2      225.96      206.50      6.65 o 
   0   4   2      503.44      485.35      9.13 o 
   1   4   2       24.75       15.58      5.39 o 
   2   4   2     2772.61     2741.65     17.24 o 
   3   4   2      211.17      217.31      9.39 o 
   4   4   2      240.90      274.07      9.78 o 
   5   4   2      223.39      209.58     10.34 o 
   6   4   2     1588.07     1683.23     26.32 o 
   7   4   2       79.90       80.45      8.99 o 
   8   4   2      449.02      488.66     12.74 o 
   9   4   2       19.30       19.43      7.55 o 
  10   4   2     1069.20     1217.49     24.40 o 
  11   4   2        3.10       -1.98      7.52 o 
  -7   5   2      165.17      153.22      7.98 o 
  -6   5   2       64.81       72.10      7.72 o 
  -5   5   2      211.28      191.44      9.18 o 
  -4   5   2       41.79       46.03      8.78 o 
  -3   5   2      749.35      770.35     16.41 o 
  -2   5   2      293.31      293.78     12.32 o 
  -1   5   2       31.67       32.25      9.30 o 
   0   5   2     1084.61     1187.42     27.38 o 
   1   5   2      765.37      817.68     31.18 o 
   2   5   2      355.93      366.70     16.61 o 
   3   5   2      243.18      259.02     10.30 o 
   4   5   2     2051.45     2097.88     26.17 o 
   5   5   2      335.23      332.75     18.27 o 
   6   5   2        3.58        2.23      6.15 o 
   7   5   2       31.69       19.99      4.63 o 
 -15   0   3       76.61       82.76      7.17 o 
 -13   0   3      129.73      114.24     10.21 o 
 -11   0   3       60.46       52.25      8.69 o 
  -9   0   3      301.78      238.04     12.96 o 
  -7   0   3     1545.53     1242.56     21.50 o 
  -5   0   3     4767.14     4741.61     59.00 o 
  -3   0   3     8369.31     8858.53    114.66 o 
  -1   0   3     5986.59     6284.73     42.45 o 
   1   0   3      690.45      681.55     10.35 o 
   3   0   3       84.43       56.63      5.42 o 
   5   0   3     2067.01     2133.20     48.07 o 
   7   0   3     6224.55     6320.18     62.24 o 
   9   0   3        4.86      -11.64     11.64 o 
  11   0   3     3696.11     3588.28     32.36 o 
  13   0   3      570.32      553.12     11.89 o 
  15   0   3     1916.38     1916.42     43.46 o 
 -16   1   3       20.14       14.69      4.43 o 
 -15   1   3       31.82       30.05      4.53 o 
 -14   1   3       41.12       38.60      5.02 o 
 -13   1   3     1925.42     2019.30     14.45 o 
 -12   1   3       29.97       35.01      6.12 o 
 -11   1   3      308.23      287.74      7.66 o 
 -10   1   3      375.96      357.05     11.51 o 
  -9   1   3     2147.72     2050.21     39.61 o 
  -8   1   3     2643.00     2675.12     30.78 o 
  -7   1   3       12.44       16.92      5.88 o 
  -6   1   3      585.03      596.51     11.31 o 
  -5   1   3     2352.52     2382.46     36.69 o 
  -4   1   3     6579.95     7105.52     82.63 o 
  -3   1   3      798.42      872.21     13.55 o 
  -2   1   3       72.81       78.60      4.27 o 
  -1   1   3    15200.26    15871.36    100.64 o 
   0   1   3        7.93        9.78      3.06 o 
   1   1   3     9134.48     9948.42     77.45 o 
   2   1   3       91.89      159.34      4.63 o 
   3   1   3     1915.94     1821.30     10.11 o 
   4   1   3     7041.38     7541.45     79.17 o 
   5   1   3     2634.12     2672.70     21.08 o 
   6   1   3       22.72       25.69      6.42 o 
   7   1   3     5892.31     5967.51     49.94 o 
   8   1   3      458.98      380.58     15.25 o 
   9   1   3       20.03       23.45     10.02 o 
  10   1   3      397.08      361.07      7.82 o 
  11   1   3     1224.01     1271.10     13.13 o 
  12   1   3      713.73      709.88     13.34 o 
  13   1   3      130.39      113.31      6.47 o 
  14   1   3      182.88      211.07      7.05 o 
  15   1   3        6.62        8.26      4.21 o 
  16   1   3      434.79      364.84     12.52 o 
 -15   2   3       20.57       22.82      5.07 o 
 -14   2   3      419.35      434.37     17.15 o 
 -13   2   3      273.42      262.13      8.07 o 
 -12   2   3     1321.79     1359.85     28.37 o 
 -11   2   3        1.23        0.59      6.90 o 
 -10   2   3     3173.54     3226.88     63.68 o 
  -9   2   3     1070.33     1022.40     13.97 o 
  -8   2   3     3309.11     3394.01     26.62 o 
  -7   2   3      689.11      661.51     13.21 o 
  -6   2   3     2054.75     2288.59     25.18 o 
  -5   2   3      640.37      695.38     11.76 o 
  -4   2   3     6137.64     6519.58     79.38 o 
  -3   2   3      584.13      460.73     11.30 o 
  -2   2   3      280.20      245.46      8.72 o 
  -1   2   3     1284.98     1339.81     12.17 o 
   0   2   3      263.27      272.16      6.50 o 
   1   2   3      419.85      389.43      8.63 o 
   2   2   3     6272.31     6524.11     61.84 o 
   3   2   3     1618.54     1541.58     19.06 o 
   4   2   3      304.11      362.63     11.09 o 
   5   2   3     1045.91     1081.71     16.64 o 
   6   2   3     8478.31     8631.65    111.46 o 
   7   2   3      324.92      324.97     10.44 o 
   8   2   3      756.91      781.93     10.07 o 
   9   2   3      154.54      149.12      7.30 o 
  10   2   3     2798.15     2771.79     42.98 o 
  11   2   3       33.90       64.67      6.74 o 
  12   2   3      996.72     1035.86     11.76 o 
  13   2   3      115.09      109.68      5.96 o 
  14   2   3       98.04      106.42      5.76 o 
  15   2   3       13.93       12.57      6.11 o 
 -13   3   3       87.63       73.16      9.66 o 
 -12   3   3        1.75        3.69      6.51 o 
 -11   3   3       34.28       33.62      8.24 o 
 -10   3   3      491.69      539.26     12.40 o 
  -9   3   3      180.55      188.27      8.30 o 
  -8   3   3      908.65      911.35     11.22 o 
  -7   3   3      351.59      321.25      8.56 o 
  -6   3   3     3033.89     3124.94     27.62 o 
  -5   3   3     1674.58     1729.12     18.25 o 
  -4   3   3     1946.77     1851.28     27.91 o 
  -3   3   3      141.62       75.86     19.97 o 
  -2   3   3     2328.19     2303.43     59.96 o 
  -1   3   3      330.85      283.43     15.29 o 
   0   3   3      687.35      614.83     15.96 o 
   1   3   3      448.33      410.77     14.07 o 
   2   3   3     4430.44     4437.45     92.71 o 
   3   3   3      509.11      465.14     15.22 o 
   4   3   3      297.95      261.52     10.17 o 
   5   3   3      282.56      261.10      9.99 o 
   6   3   3      137.58      114.40      9.84 o 
   7   3   3      486.70      507.51     16.40 o 
   8   3   3     1792.08     1817.64     32.26 o 
   9   3   3      318.88      306.17      9.71 o 
  10   3   3      243.74      253.36      9.07 o 
  11   3   3       88.07      106.10      9.65 o 
  12   3   3      817.88      827.22     52.18 o 
  13   3   3      586.63      555.67     17.26 o 
 -11   4   3      364.04      368.87     30.53 o 
 -10   4   3      153.64      167.88     12.37 o 
  -9   4   3       36.11       35.59     11.08 o 
  -8   4   3      115.20      132.39     12.82 o 
  -7   4   3      848.46      970.47     21.01 o 
  -6   4   3       64.95       67.87      9.46 o 
  -5   4   3        2.06        2.35      7.78 o 
  -4   4   3      310.03      304.41      9.64 o 
  -3   4   3     4917.25     5007.08     54.05 o 
  -2   4   3       29.19       34.40      6.21 o 
  -1   4   3        0.09        5.58      5.44 o 
   0   4   3      204.15      196.87      6.94 o 
   1   4   3     3403.29     3369.02     20.31 o 
   2   4   3      195.43      189.05      8.51 o 
   3   4   3       77.95       76.23      8.39 o 
   4   4   3       12.69        6.34      8.25 o 
   5   4   3     1453.27     1474.91     22.29 o 
   6   4   3        0.80        7.60      8.76 o 
   7   4   3       25.45       25.99      9.25 o 
   8   4   3      532.27      568.51     11.79 o 
   9   4   3      728.94      782.34     19.04 o 
  10   4   3       77.61       78.13      8.04 o 
  11   4   3      133.41      112.49      8.08 o 
  -6   5   3      428.14      422.80     13.76 o 
  -5   5   3      157.85      173.06      8.66 o 
  -4   5   3      196.81      182.05      9.95 o 
  -3   5   3        1.35       -2.95      9.06 o 
  -2   5   3      310.67      334.41     11.29 o 
  -1   5   3      478.83      503.50     14.61 o 
   0   5   3      207.20      235.11      9.45 o 
   1   5   3        0.56        5.41      6.88 o 
   2   5   3      308.20      311.38      9.94 o 
   3   5   3      206.89      217.94      8.20 o 
   4   5   3      938.80      957.92     29.71 o 
   5   5   3       21.02       22.57      6.71 o 
   6   5   3      257.04      237.11      7.17 o 
 -16   0   4     1183.95     1153.36     45.37 o 
 -14   0   4      627.10      628.69     15.51 o 
 -12   0   4     5306.12     5303.79     45.28 o 
 -10   0   4       61.71       63.27      8.75 o 
  -8   0   4     4080.43     3865.19     30.34 o 
  -6   0   4     1655.49     1658.89     19.80 o 
  -4   0   4     2073.13     2022.49     19.11 o 
  -2   0   4    10552.97    10861.09     41.06 o 
   0   0   4    10765.17    10792.11     83.65 o 
   2   0   4    10690.76    11211.64    143.79 o 
   4   0   4    16541.13    17861.29    181.75 o 
   6   0   4     2835.12     2889.07     31.06 o 
   8   0   4     4590.42     4136.90     39.38 o 
  10   0   4     1529.48     1415.22     17.02 o 
  12   0   4        2.64        7.94      8.18 o 
  14   0   4     1112.37     1121.69     17.43 o 
  16   0   4       48.74       42.95     10.06 o 
 -16   1   4       34.24       36.48      4.24 o 
 -15   1   4      322.48      307.79     14.80 o 
 -14   1   4      328.14      351.44      9.59 o 
 -13   1   4      898.21      966.12     13.13 o 
 -12   1   4      109.23      108.85      6.96 o 
 -11   1   4     1328.02     1325.12     22.55 o 
 -10   1   4     1713.90     1706.60     36.11 o 
  -9   1   4     3287.59     3215.88     60.22 o 
  -8   1   4        5.47       -1.15      7.20 o 
  -7   1   4       49.09       65.44      6.34 o 
  -6   1   4     7782.00     7581.54    113.59 o 
  -5   1   4     1850.20     1579.63     19.20 o 
  -4   1   4      182.11      171.25      7.02 o 
  -3   1   4       22.72       40.20      5.00 o 
  -2   1   4     1301.83     1194.87     18.50 o 
  -1   1   4    53225.39    54197.33    277.75 o 
   0   1   4     2602.18     2546.02     26.03 o 
   1   1   4      902.26      890.87      8.77 o 
   2   1   4     3376.61     3457.15     24.67 o 
   3   1   4    13739.86    13785.95     63.41 o 
   4   1   4      260.19      231.09      7.20 o 
   5   1   4     1373.00     1513.69     23.87 o 
   6   1   4     2177.62     2274.58     21.20 o 
   7   1   4     4385.24     4109.59     26.82 o 
   8   1   4     2505.80     2462.56     30.10 o 
   9   1   4       23.20       37.29      7.35 o 
  10   1   4     2189.88     2126.34     22.87 o 
  11   1   4     2048.67     2174.79     25.03 o 
  12   1   4      223.25      229.61      7.35 o 
  13   1   4      151.86      146.06      6.74 o 
  14   1   4     1215.86     1251.95     23.46 o 
  15   1   4      952.29      966.58     21.42 o 
  16   1   4       90.21       76.63      6.57 o 
 -15   2   4      343.26      316.21      9.21 o 
 -14   2   4      471.67      487.24     14.14 o 
 -13   2   4      233.02      236.73     10.16 o 
 -12   2   4       26.65       32.64      7.27 o 
 -11   2   4     2462.72     2598.93     41.26 o 
 -10   2   4      388.64      344.93      9.81 o 
  -9   2   4     1889.81     1917.51     24.98 o 
  -8   2   4      389.06      378.47      8.88 o 
  -7   2   4     3878.56     3735.18     42.43 o 
  -6   2   4     1092.05     1025.18     27.40 o 
  -5   2   4     1851.92     1732.36     30.59 o 
  -4   2   4     1741.81     1760.22     24.73 o 
  -3   2   4    12287.16    12380.31    130.84 o 
  -2   2   4      446.21      446.60     10.12 o 
  -1   2   4     6878.32     7362.36     72.78 o 
   0   2   4      257.64      255.79      8.43 o 
   1   2   4     3927.88     3992.08     38.67 o 
   2   2   4        2.62       11.46      5.46 o 
   3   2   4     1247.76     1257.69     23.93 o 
   4   2   4      604.49      680.37     16.68 o 
   5   2   4     5556.98     5146.17     36.86 o 
   6   2   4     2333.91     2337.95     26.39 o 
   7   2   4      154.15      149.62     12.89 o 
   8   2   4      107.32      113.39      6.61 o 
   9   2   4     4298.40     4152.23     52.97 o 
  10   2   4      449.77      435.39     10.09 o 
  11   2   4        8.78       20.95      6.71 o 
  12   2   4      209.99      205.41      7.08 o 
  13   2   4     4698.93     4847.07     90.17 o 
  14   2   4      385.45      384.29     17.57 o 
 -13   3   4       38.81       41.97      7.55 o 
 -12   3   4       96.35       97.15      7.03 o 
 -11   3   4     1264.39     1415.71     23.25 o 
 -10   3   4     1000.38     1107.71     26.72 o 
  -9   3   4        8.64       10.04      6.44 o 
  -8   3   4        9.00        3.94      6.52 o 
  -7   3   4      182.53      185.01      8.16 o 
  -6   3   4      650.91      651.85     17.72 o 
  -5   3   4        7.10        5.21      5.67 o 
  -4   3   4      367.28      368.54      8.74 o 
  -3   3   4      960.11      912.70     35.33 o 
  -2   3   4      674.59      590.22     30.71 o 
  -1   3   4     2125.44     2105.12     53.72 o 
   0   3   4     1216.76     1116.93     20.78 o 
   1   3   4     1878.35     1894.89     43.60 o 
   2   3   4     1301.68     1244.67     34.92 o 
   3   3   4      926.64      901.25     23.98 o 
   4   3   4      501.97      451.92      9.75 o 
   5   3   4     1409.81     1379.78     16.14 o 
   6   3   4     1405.99     1489.59     29.92 o 
   7   3   4        5.94        6.87      8.56 o 
   8   3   4     2090.57     2131.43     62.32 o 
   9   3   4      791.81      825.26     23.60 o 
  10   3   4      115.35      122.49      9.28 o 
  11   3   4        0.14        8.17      6.99 o 
  12   3   4       96.39       98.89      8.37 o 
  13   3   4      147.42      123.63     10.27 o 
 -11   4   4       31.11       28.95      6.15 o 
 -10   4   4      250.42      239.92     13.09 o 
  -9   4   4        3.59        4.47      8.90 o 
  -8   4   4      649.73      735.93     15.59 o 
  -7   4   4       25.36       34.86     10.17 o 
  -6   4   4      131.12      144.94      8.58 o 
  -5   4   4      176.27      156.47      9.31 o 
  -4   4   4      535.86      536.43     11.00 o 
  -3   4   4        2.77        8.59      6.83 o 
  -2   4   4       71.46       67.52      6.68 o 
  -1   4   4       55.30       51.21      6.23 o 
   0   4   4     1250.02     1189.49     11.04 o 
   1   4   4      482.11      467.37      8.91 o 
   2   4   4      135.52      121.86      6.61 o 
   3   4   4      152.10      160.90      8.83 o 
   4   4   4     1931.65     2009.30     19.81 o 
   5   4   4       21.92       19.05      8.27 o 
   6   4   4      226.05      224.91     11.48 o 
   7   4   4        2.56        7.80      8.44 o 
   8   4   4      800.61      892.99     17.61 o 
   9   4   4       20.79        8.62      7.79 o 
  10   4   4       22.60       31.19      7.59 o 
  11   4   4        8.77        9.45      6.25 o 
  -6   5   4      589.38      559.46     13.17 o 
  -5   5   4       98.11       92.68      7.65 o 
  -4   5   4       77.91       77.12      8.52 o 
  -3   5   4      384.65      378.30     11.21 o 
  -2   5   4        2.06        0.65      8.40 o 
  -1   5   4      197.13      189.50      9.09 o 
   0   5   4      136.31      151.40      8.25 o 
   1   5   4      218.44      223.16      9.94 o 
   2   5   4      133.53      135.41      7.54 o 
   3   5   4       97.85       92.76      7.02 o 
   4   5   4       37.74       33.44      6.28 o 
   5   5   4      162.64      168.81     10.81 o 
   6   5   4       80.00       56.32      5.59 o 
 -15   0   5       34.51       28.27      5.86 o 
 -13   0   5     1866.36     1990.94     22.53 o 
 -11   0   5        1.73       10.17      9.19 o 
  -9   0   5    13165.56    12224.23    162.79 o 
  -7   0   5       56.08       37.39      9.01 o 
  -5   0   5    19166.26    18453.77    211.76 o 
  -3   0   5       82.51       66.61      8.31 o 
  -1   0   5     2687.58     2684.13     74.75 o 
   1   0   5     8659.78     8972.75    126.87 o 
   3   0   5    14079.26    14042.96    123.05 o 
   5   0   5     8649.77     9662.49     69.55 o 
   7   0   5    19955.62    19558.74    146.06 o 
   9   0   5     1458.38     1356.73     26.97 o 
  11   0   5     6377.52     6199.86    134.54 o 
  13   0   5      278.41      271.11      9.66 o 
  15   0   5     1865.88     1941.12     23.13 o 
 -16   1   5      875.51      696.81    123.74 o 
 -15   1   5      828.85      823.20     36.36 o 
 -14   1   5     1299.19     1365.94     27.09 o 
 -13   1   5      348.02      355.31      9.62 o 
 -12   1   5      811.90      785.83     18.19 o 
 -11   1   5     2184.37     2263.36     27.59 o 
 -10   1   5     1284.28     1264.06     12.65 o 
  -9   1   5      399.51      397.54      8.91 o 
  -8   1   5     3785.02     3571.52     50.07 o 
  -7   1   5      597.59      522.24     13.43 o 
  -6   1   5     7924.25     8097.07     96.78 o 
  -5   1   5       43.21       33.94      6.17 o 
  -4   1   5     4231.22     4360.79     56.33 o 
  -3   1   5     7949.53     8007.30     75.15 o 
  -2   1   5     4869.91     4759.03     53.05 o 
  -1   1   5      812.10      895.55     10.57 o 
   0   1   5      445.76      368.19      7.32 o 
   1   1   5    23350.98    24456.85    163.21 o 
   2   1   5     8502.82     8510.99     60.80 o 
   3   1   5      175.32      191.00      5.69 o 
   4   1   5       72.45       55.51      6.00 o 
   5   1   5     1111.30      940.24     15.03 o 
   6   1   5    15216.36    16258.66    128.70 o 
   7   1   5       55.53       59.30      7.78 o 
   8   1   5      343.36      324.82      9.33 o 
   9   1   5      366.76      370.11      7.86 o 
  10   1   5     6915.22     6784.54     73.56 o 
  11   1   5      106.51       88.52      6.80 o 
  12   1   5     1289.49     1362.73     12.55 o 
  13   1   5       15.30       15.97      6.16 o 
  14   1   5     1210.35     1281.43     24.06 o 
  15   1   5      485.75      496.38     13.66 o 
 -15   2   5      129.02      102.89      8.14 o 
 -14   2   5      833.66      846.07     22.06 o 
 -13   2   5      381.38      403.07     10.31 o 
 -12   2   5      191.37      206.08      8.35 o 
 -11   2   5       20.05       22.69      7.41 o 
 -10   2   5       63.02       56.86      7.43 o 
  -9   2   5      178.49      186.46      6.50 o 
  -8   2   5     7145.22     6998.08     84.81 o 
  -7   2   5      791.49      817.33     14.26 o 
  -6   2   5     1725.74     1710.04     37.54 o 
  -5   2   5      686.80      632.09     18.17 o 
  -4   2   5    12908.66    13037.73    198.24 o 
  -3   2   5     2330.07     2503.47     26.53 o 
  -2   2   5    11637.81    12134.90    137.02 o 
  -1   2   5     4123.21     4302.75     39.95 o 
   0   2   5     8988.41     9175.85     96.86 o 
   1   2   5       96.09       95.42      6.52 o 
   2   2   5     2514.22     2500.71     26.18 o 
   3   2   5     2771.47     2711.01     20.90 o 
   4   2   5     1213.31     1074.75     15.67 o 
   5   2   5      933.98      897.81     14.39 o 
   6   2   5     2232.58     2164.01     40.56 o 
   7   2   5       10.71       14.01      8.16 o 
   8   2   5     2107.09     2128.43     30.94 o 
   9   2   5        2.22        7.20      6.42 o 
  10   2   5      527.80      525.27      9.92 o 
  11   2   5        9.33        7.43      6.48 o 
  12   2   5     1573.75     1606.76     23.15 o 
  13   2   5       98.01      114.32      6.03 o 
  14   2   5        1.21       10.97      4.42 o 
 -13   3   5       15.51       18.83      7.22 o 
 -12   3   5       26.75       28.47      6.15 o 
 -11   3   5      376.36      402.11     12.65 o 
 -10   3   5      170.94      190.56      8.47 o 
  -9   3   5        2.01        0.54      6.20 o 
  -8   3   5       58.16       50.36      7.04 o 
  -7   3   5     1869.69     1902.90     21.80 o 
  -6   3   5     1447.72     1457.44     15.39 o 
  -5   3   5      268.82      247.17      8.23 o 
  -4   3   5      474.63      471.31      9.04 o 
  -3   3   5     2028.81     1871.49     31.08 o 
  -2   3   5        9.80       14.63     15.72 o 
  -1   3   5      322.93      306.51     21.53 o 
   0   3   5      300.28      317.03     22.85 o 
   1   3   5     1840.47     1738.69     26.72 o 
   2   3   5      308.23      316.69     16.50 o 
   3   3   5      388.16      377.94     21.07 o 
   4   3   5      336.09      311.34      9.34 o 
   5   3   5     1479.03     1429.50     21.25 o 
   6   3   5     1930.83     1982.12     30.20 o 
   7   3   5       13.43        8.84      9.47 o 
   8   3   5      256.10      230.94     13.16 o 
   9   3   5     1047.96     1062.80     38.24 o 
  10   3   5     1370.56     1376.83     32.34 o 
  11   3   5      196.11      239.72     10.97 o 
  12   3   5      319.97      353.62     22.41 o 
  13   3   5      138.47      115.41     11.55 o 
 -11   4   5        0.05        6.50     10.91 o 
 -10   4   5       31.61       38.39      6.71 o 
  -9   4   5      473.60      491.60     11.81 o 
  -8   4   5      180.11      183.43     10.31 o 
  -7   4   5       22.36       30.35     10.62 o 
  -6   4   5      259.41      271.15      9.84 o 
  -5   4   5        3.50        5.62      7.39 o 
  -4   4   5       20.00       20.60      7.34 o 
  -3   4   5        5.59        7.63      6.66 o 
  -2   4   5       28.30       23.56      6.36 o 
  -1   4   5      329.65      319.31      7.82 o 
   0   4   5        0.69        0.50      5.90 o 
   1   4   5      173.89      165.14      7.20 o 
   2   4   5      185.72      175.59      7.83 o 
   3   4   5      427.84      417.25     10.35 o 
   4   4   5      378.53      390.84     10.42 o 
   5   4   5     1796.83     1846.81     25.19 o 
   6   4   5       76.71       73.95     10.55 o 
   7   4   5      245.95      247.63     12.77 o 
   8   4   5      246.20      236.29     10.12 o 
   9   4   5       55.75       65.83      6.91 o 
  10   4   5        6.27       10.73      7.01 o 
  -6   5   5       74.20       59.24      9.02 o 
  -5   5   5       63.72       58.24      8.88 o 
  -4   5   5       16.15       19.24      9.68 o 
  -3   5   5      405.42      427.25     13.44 o 
  -2   5   5      219.38      241.46      9.58 o 
  -1   5   5      127.17      129.01      8.19 o 
   0   5   5        2.90        2.02      6.72 o 
   1   5   5      139.30      150.98      8.48 o 
   2   5   5       28.86       25.85      6.84 o 
   3   5   5       61.16       56.07      6.69 o 
   4   5   5        0.00        5.25      5.76 o 
   5   5   5       19.29       12.84      5.90 o 
 -14   0   6     1152.92     1221.03     27.48 o 
 -12   0   6      330.74      344.36     17.84 o 
 -10   0   6     3759.06     3839.68     32.79 o 
  -8   0   6        0.65        9.20      8.65 o 
  -6   0   6    12533.91    12414.52    177.00 o 
  -4   0   6      428.63      414.24     11.24 o 
  -2   0   6    39877.93    40970.54    115.05 o 
   0   0   6      508.93      435.20      8.31 o 
   2   0   6    12706.86    12681.42    128.35 o 
   4   0   6     3239.16     3743.80     48.70 o 
   6   0   6     1938.23     1905.66     32.41 o 
   8   0   6      784.47      824.71     25.95 o 
  10   0   6     2421.53     2242.02     24.86 o 
  12   0   6     1207.77     1155.51     26.31 o 
  14   0   6      756.54      832.49     26.56 o 
  16   0   6        5.59       10.83      7.74 o 
 -15   1   6       86.16       84.01      6.08 o 
 -14   1   6        7.63        7.93      4.50 o 
 -13   1   6      785.64      861.11     18.27 o 
 -12   1   6     1967.83     2092.46     30.35 o 
 -11   1   6      946.17      988.18     15.04 o 
 -10   1   6     1706.25     1687.21     24.11 o 
  -9   1   6     2579.94     2593.23     35.31 o 
  -8   1   6     2032.37     1844.48     21.97 o 
  -7   1   6     1977.14     1924.96     23.34 o 
  -6   1   6      121.43      136.25      5.99 o 
  -5   1   6     2092.86     1895.36     38.48 o 
  -4   1   6      675.11      679.91     10.83 o 
  -3   1   6     1322.58     1293.83     20.83 o 
  -2   1   6      498.12      415.11      9.03 o 
  -1   1   6    12618.17    13009.29     85.31 o 
   0   1   6      216.66      173.01      6.74 o 
   1   1   6     2611.02     2931.42     43.78 o 
   2   1   6     3867.37     4144.32     33.54 o 
   3   1   6      646.02      557.25      9.41 o 
   4   1   6    10149.42    10462.47     77.25 o 
   5   1   6      402.78      412.70     10.26 o 
   6   1   6      496.78      464.62      8.50 o 
   7   1   6      517.81      503.26     10.37 o 
   8   1   6     2998.04     2998.42     21.82 o 
   9   1   6     1144.21     1138.83     15.78 o 
  10   1   6       28.86       13.96      5.82 o 
  11   1   6        2.60        0.71      6.21 o 
  12   1   6      686.63      697.54     12.94 o 
  13   1   6      724.83      746.35     11.85 o 
  14   1   6        0.76        2.45      5.50 o 
  15   1   6       78.22       84.44      5.16 o 
 -14   2   6        3.80        5.12     10.22 o 
 -13   2   6      869.04      989.07     13.04 o 
 -12   2   6      261.07      249.23     11.69 o 
 -11   2   6     1904.73     1991.90     30.05 o 
 -10   2   6       42.24       32.38      6.20 o 
  -9   2   6      357.67      388.19      8.00 o 
  -8   2   6     1906.75     1919.49     28.43 o 
  -7   2   6     2230.12     2171.44     24.28 o 
  -6   2   6        0.88       18.64      8.99 o 
  -5   2   6     1123.55     1056.21     20.69 o 
  -4   2   6        3.64       16.75      5.95 o 
  -3   2   6     2970.29     3167.39     43.35 o 
  -2   2   6       61.13       89.89      7.19 o 
  -1   2   6     9257.16     9842.62     86.50 o 
   0   2   6      798.89      792.79     11.37 o 
   1   2   6     1444.94     1623.82     27.40 o 
   2   2   6      581.64      612.51     11.35 o 
   3   2   6    16452.25    17011.52    136.75 o 
   4   2   6      948.47      988.27     16.56 o 
   5   2   6      614.20      523.90     16.75 o 
   6   2   6        3.35       14.68      8.02 o 
   7   2   6     4452.42     4332.90     47.26 o 
   8   2   6      605.86      586.93      9.29 o 
   9   2   6     1335.87     1277.81     27.45 o 
  10   2   6      157.15      160.10      7.82 o 
  11   2   6      203.95      216.34      7.89 o 
  12   2   6      768.09      784.88     15.61 o 
  13   2   6        2.50        2.87      4.91 o 
  14   2   6       70.58       68.78      5.84 o 
 -13   3   6       48.38       32.77      6.50 o 
 -12   3   6      518.82      534.33     28.55 o 
 -11   3   6     1583.15     1717.83     41.51 o 
 -10   3   6       36.55       39.32      6.82 o 
  -9   3   6      114.76      115.09      7.32 o 
  -8   3   6      352.64      352.76      9.63 o 
  -7   3   6     2892.07     2865.37     34.71 o 
  -6   3   6       10.43       19.02      6.37 o 
  -5   3   6        5.18       -1.36      6.30 o 
  -4   3   6     1588.61     1509.94     27.10 o 
  -3   3   6     3874.32     3718.73     32.34 o 
  -2   3   6      164.24      170.92     11.88 o 
  -1   3   6      382.62      391.82     17.64 o 
   0   3   6     1706.22     1722.53     45.33 o 
   1   3   6     3433.42     3500.04    118.91 o 
   2   3   6      367.67      343.10     13.08 o 
   3   3   6       78.47       85.28      7.10 o 
   4   3   6      696.43      657.45     13.07 o 
   5   3   6      260.57      245.23      9.42 o 
   6   3   6      194.95      192.16     10.08 o 
   7   3   6      525.82      501.75     13.55 o 
   8   3   6     1599.28     1730.77     23.91 o 
   9   3   6      764.81      783.05     19.39 o 
  10   3   6      281.48      285.45     12.33 o 
  11   3   6      829.87      877.92     27.80 o 
  12   3   6      154.56      156.03     12.74 o 
  13   3   6     1013.62      852.14     61.71 o 
 -10   4   6      749.38      773.32     16.39 o 
  -9   4   6        8.34        7.38      6.94 o 
  -8   4   6      348.19      388.02     10.99 o 
  -7   4   6        5.96        8.52      7.62 o 
  -6   4   6     2035.58     2120.11     19.23 o 
  -5   4   6       78.33       80.58      8.52 o 
  -4   4   6      116.86      136.62      8.07 o 
  -3   4   6      203.74      209.28      7.81 o 
  -2   4   6     1639.96     1674.54     16.58 o 
  -1   4   6       11.33       19.45      6.24 o 
   0   4   6      292.93      272.51      7.40 o 
   1   4   6      426.80      423.19      9.20 o 
   2   4   6      270.96      272.03      9.26 o 
   3   4   6      102.59      115.55      7.47 o 
   4   4   6      272.63      267.64     10.76 o 
   5   4   6       51.42       42.60      8.77 o 
   6   4   6      177.10      170.38     11.26 o 
   7   4   6       79.24       74.08     10.05 o 
   8   4   6      573.64      610.95     15.25 o 
   9   4   6        4.94        6.88      7.16 o 
  10   4   6       43.91       48.40      5.70 o 
  -6   5   6        3.29        5.65     12.44 o 
  -5   5   6        2.25        0.45     10.41 o 
  -4   5   6       54.00       51.04     13.07 o 
  -3   5   6       94.67      117.90     14.91 o 
  -2   5   6      509.30      534.41     11.10 o 
  -1   5   6       47.39       56.84     10.38 o 
   0   5   6       52.73       66.46      7.24 o 
   1   5   6      497.85      535.44     11.56 o 
   2   5   6      809.80      801.63     16.88 o 
   3   5   6       35.45       32.59      6.56 o 
   4   5   6     1156.01     1024.39     14.22 o 
 -15   0   7      822.77      847.52     16.19 o 
 -13   0   7      398.77      412.04     11.27 o 
 -11   0   7       17.97       28.64      9.70 o 
  -9   0   7      239.83      233.52     13.88 o 
  -7   0   7     2657.09     2889.47     59.57 o 
  -5   0   7     3607.69     3713.62     82.36 o 
  -3   0   7     2612.49     2589.50     42.80 o 
  -1   0   7     5174.47     5066.51    100.69 o 
   1   0   7    13487.22    14538.34     80.25 o 
   3   0   7     1749.35     1831.66     49.39 o 
   5   0   7     8322.29     9010.13    156.60 o 
   7   0   7        4.74       24.31     16.94 o 
   9   0   7     2236.81     2217.66     18.01 o 
  11   0   7      285.90      294.94      9.54 o 
  13   0   7       31.09       27.79      6.20 o 
  15   0   7      310.65      245.83     29.76 o 
 -15   1   7        4.00        3.49      4.85 o 
 -14   1   7      554.47      559.91      8.82 o 
 -13   1   7      617.51      662.42      9.29 o 
 -12   1   7       26.22       20.26      6.00 o 
 -11   1   7      685.34      678.69     12.22 o 
 -10   1   7      206.57      200.15      7.30 o 
  -9   1   7     5718.80     5852.50     57.34 o 
  -8   1   7       95.93       92.28      8.60 o 
  -7   1   7       41.62       43.22      6.46 o 
  -6   1   7      106.99       95.25      5.98 o 
  -5   1   7     4140.09     4072.22     66.12 o 
  -4   1   7     3967.48     4275.62     70.28 o 
  -3   1   7     4343.19     4801.65     70.56 o 
  -2   1   7       28.10       28.69      4.58 o 
  -1   1   7      261.19      213.14      7.35 o 
   0   1   7     1960.53     2106.83     25.33 o 
   1   1   7      435.03      472.25      6.39 o 
   2   1   7     1418.29     1469.81     13.50 o 
   3   1   7       19.92       20.74      5.53 o 
   4   1   7     1467.56     1501.67     15.66 o 
   5   1   7     5451.91     5870.55     35.90 o 
   6   1   7       98.86      106.09      6.04 o 
   7   1   7      635.50      558.60     10.22 o 
   8   1   7      246.79      195.39     12.26 o 
   9   1   7     3413.47     3399.35     34.51 o 
  10   1   7      243.19      238.35      8.71 o 
  11   1   7     1169.97     1228.91     21.25 o 
  12   1   7      466.41      428.91      8.09 o 
  13   1   7        5.28        6.95      5.16 o 
  14   1   7      106.10      100.38      7.24 o 
  15   1   7      316.13      349.19     21.46 o 
 -14   2   7      480.73      463.31     11.73 o 
 -13   2   7      141.35      158.82      8.03 o 
 -12   2   7      392.40      369.04     11.40 o 
 -11   2   7      156.96      147.05      8.46 o 
 -10   2   7     1605.46     1688.75     32.10 o 
  -9   2   7       28.11       25.82      6.56 o 
  -8   2   7       46.83       35.39      6.51 o 
  -7   2   7      728.60      686.81     10.28 o 
  -6   2   7     3114.94     3006.86     73.00 o 
  -5   2   7       85.99       65.78      7.33 o 
  -4   2   7     4226.34     4199.23     67.46 o 
  -3   2   7     1286.61     1286.81     17.27 o 
  -2   2   7     3718.85     3832.64     43.74 o 
  -1   2   7     2295.92     2367.62     36.41 o 
   0   2   7      311.90      308.51      9.24 o 
   1   2   7     1616.17     1614.03     20.36 o 
   2   2   7      665.33      633.79     11.91 o 
   3   2   7        3.18        7.92      7.18 o 
   4   2   7      964.24     1013.69     24.85 o 
   5   2   7      239.31      158.42     10.10 o 
   6   2   7     1242.32     1247.82     33.39 o 
   7   2   7       46.06       52.30      5.52 o 
   8   2   7      289.58      284.76      7.49 o 
   9   2   7      574.56      599.52     12.79 o 
  10   2   7     4240.36     4380.50     58.25 o 
  11   2   7       68.14       70.07      7.81 o 
  12   2   7      328.27      338.18     14.25 o 
  13   2   7      235.18      243.17      7.45 o 
  14   2   7      669.54      720.22     38.21 o 
 -13   3   7      277.32      270.40     11.21 o 
 -12   3   7      107.92      116.95      8.67 o 
 -11   3   7       21.81       17.83      6.87 o 
 -10   3   7      215.02      206.39     13.87 o 
  -9   3   7     1035.21     1087.78     22.12 o 
  -8   3   7      400.34      445.16     11.60 o 
  -7   3   7       47.73       45.19      7.42 o 
  -6   3   7      644.03      630.71     10.07 o 
  -5   3   7     2531.28     2483.30     17.32 o 
  -4   3   7     8816.12     8624.98     43.53 o 
  -3   3   7        0.95        3.71      5.75 o 
  -2   3   7      119.48      121.35      6.66 o 
  -1   3   7      181.51      154.81     10.25 o 
   0   3   7     7419.62     7472.47     49.34 o 
   1   3   7      239.20      243.67     12.38 o 
   2   3   7     1183.72     1118.11     15.05 o 
   3   3   7      574.28      572.07     11.86 o 
   4   3   7     4926.94     4751.34     32.97 o 
   5   3   7      242.22      211.57      9.50 o 
   6   3   7      647.30      610.94     14.09 o 
   7   3   7       64.35       64.87      9.25 o 
   8   3   7      855.56      846.43     20.82 o 
   9   3   7      215.82      212.16     15.35 o 
  10   3   7       18.34       18.30      9.75 o 
  11   3   7      347.93      316.11     10.60 o 
  12   3   7      636.43      582.22     36.85 o 
  13   3   7      313.66      280.25     12.04 o 
 -10   4   7      163.30      180.24     10.60 o 
  -9   4   7      178.96      167.93     10.70 o 
  -8   4   7        7.74        5.49      8.44 o 
  -7   4   7     1689.63     1872.17     37.84 o 
  -6   4   7       74.23       70.23      8.27 o 
  -5   4   7      934.32      986.18     13.58 o 
  -4   4   7      331.55      319.24     12.67 o 
  -3   4   7     1099.62     1147.90     11.88 o 
  -2   4   7        1.06        8.49      6.21 o 
  -1   4   7      483.80      476.51      8.53 o 
   0   4   7       81.77       78.50      6.30 o 
   1   4   7     3446.27     3464.82     28.32 o 
   2   4   7       63.87       64.15      7.07 o 
   3   4   7      744.54      766.78     10.87 o 
   4   4   7       14.57       24.30      7.60 o 
   5   4   7     2650.23     2737.74     54.61 o 
   6   4   7       40.34       36.83      8.97 o 
   7   4   7     1324.30     1310.98     18.93 o 
   8   4   7       67.50       65.00      8.18 o 
   9   4   7      572.15      578.55     25.56 o 
  10   4   7      231.02      197.76     12.73 o 
  -6   5   7       57.28       56.05      9.98 o 
  -5   5   7      761.16      677.84     43.87 o 
  -4   5   7      487.00      479.77     15.81 o 
  -3   5   7        3.29        6.68      7.47 o 
  -2   5   7       32.30       40.76      9.02 o 
  -1   5   7      842.05      883.60     21.02 o 
   0   5   7      661.19      682.05     19.17 o 
   1   5   7       82.14       78.18      8.74 o 
   2   5   7       19.62       19.54      6.74 o 
   3   5   7       21.11       16.52      6.85 o 
   4   5   7      264.54      248.43     17.22 o 
   6   5   7       55.86       47.19     10.89 o 
 -14   0   8      558.67      576.68     14.10 o 
 -12   0   8     9026.91     9229.66     43.57 o 
 -10   0   8     1115.97     1098.55     20.64 o 
  -8   0   8     1456.64     1345.67     46.94 o 
  -6   0   8      585.91      673.01     20.86 o 
  -4   0   8     2881.95     3205.59     55.15 o 
  -2   0   8     1206.95     1115.99     17.12 o 
   0   0   8      559.26      639.71     16.87 o 
   2   0   8    26287.29    26477.99    320.43 o 
   4   0   8     2571.19     2653.00     51.85 o 
   6   0   8     7299.17     7009.91    110.14 o 
   8   0   8     3433.27     3422.22     65.35 o 
  10   0   8     1758.79     1720.16     23.09 o 
  12   0   8      300.46      284.11     19.96 o 
  14   0   8      641.65      618.31     17.83 o 
 -15   1   8      205.20      196.50     10.46 o 
 -14   1   8        9.51       16.54      4.27 o 
 -13   1   8     1104.00     1183.05     19.99 o 
 -12   1   8       96.14       99.92      6.34 o 
 -11   1   8      121.31      124.55      7.00 o 
 -10   1   8      434.11      443.42      8.33 o 
  -9   1   8     1597.69     1564.80     20.40 o 
  -8   1   8      577.06      550.43     10.95 o 
  -7   1   8       62.98       71.57      7.00 o 
  -6   1   8     3023.54     2901.21     37.31 o 
  -5   1   8      357.92      339.59      8.29 o 
  -4   1   8     8324.91     8529.65    138.16 o 
  -3   1   8     1542.69     1600.41     34.16 o 
  -2   1   8     6702.12     7117.32     70.13 o 
  -1   1   8     3252.24     3495.93     54.20 o 
   0   1   8     1054.70     1065.68     14.34 o 
   1   1   8     1065.78      990.73     15.64 o 
   2   1   8     5348.55     5621.84     76.80 o 
   3   1   8      997.12      878.23     12.06 o 
   4   1   8     1332.73     1414.12     16.25 o 
   5   1   8     1976.18     2018.93     23.56 o 
   6   1   8      970.53     1004.89     13.52 o 
   7   1   8     3634.84     3509.80     46.00 o 
   8   1   8      456.79      439.03     10.86 o 
   9   1   8      291.31      299.29      8.77 o 
  10   1   8       92.21       93.86      6.84 o 
  11   1   8      126.07      152.30      6.78 o 
  12   1   8     2003.79     2029.14     18.82 o 
  13   1   8      494.39      480.30      9.47 o 
  14   1   8      367.59      402.27      8.39 o 
  15   1   8        3.78        6.51      4.14 o 
 -14   2   8        1.88        9.90      6.01 o 
 -13   2   8        1.42        4.58      6.89 o 
 -12   2   8      704.99      777.00     18.75 o 
 -11   2   8      300.02      312.44     10.67 o 
 -10   2   8       14.63       20.70      6.69 o 
  -9   2   8        7.47       11.52      7.83 o 
  -8   2   8      794.95      773.74     10.97 o 
  -7   2   8     4025.65     3982.24     48.24 o 
  -6   2   8      801.55      730.55     29.51 o 
  -5   2   8       15.80        3.67      8.30 o 
  -4   2   8      404.39      322.40      9.62 o 
  -3   2   8     7630.83     7627.24    111.55 o 
  -2   2   8     2325.96     2429.33     65.32 o 
  -1   2   8      319.73      448.42      9.65 o 
   0   2   8     1600.83     1726.28     16.94 o 
   1   2   8     4951.36     4990.90     63.94 o 
   2   2   8       10.87        8.71      6.47 o 
   3   2   8     1285.82     1342.11     16.08 o 
   4   2   8      548.17      535.14     17.98 o 
   5   2   8     4243.36     4526.62     65.96 o 
   6   2   8      403.09      344.53     11.43 o 
   7   2   8      595.79      586.26      9.57 o 
   8   2   8      889.94      883.53     19.23 o 
   9   2   8      659.93      654.68     10.83 o 
  10   2   8      193.67      201.65      7.99 o 
  11   2   8      140.91      133.54      8.62 o 
  12   2   8       80.56       81.75      7.46 o 
  13   2   8      912.55      970.57     36.63 o 
  14   2   8      264.19      275.70      8.80 o 
 -13   3   8      581.61      538.62     22.02 o 
 -12   3   8      357.09      419.39     15.93 o 
 -11   3   8     1241.92     1356.76     43.27 o 
 -10   3   8      754.59      823.23     20.09 o 
  -9   3   8     1069.41     1122.22     17.12 o 
  -8   3   8      524.13      517.86     10.53 o 
  -7   3   8     3016.74     3052.98     39.46 o 
  -6   3   8      180.76      184.95      7.75 o 
  -5   3   8        1.03       -3.57      6.94 o 
  -4   3   8      490.56      460.62      8.56 o 
  -3   3   8      766.77      765.02     10.16 o 
  -2   3   8     2891.75     2959.45     30.15 o 
  -1   3   8      578.28      541.35      8.45 o 
   0   3   8      783.46      736.76     13.09 o 
   1   3   8       47.41       50.91      6.22 o 
   2   3   8     1657.88     1657.62     22.68 o 
   3   3   8     2958.93     2924.24     29.27 o 
   4   3   8      820.24      762.91     11.36 o 
   5   3   8      987.04      982.32     14.71 o 
   6   3   8      104.64      102.88      9.50 o 
   7   3   8     2329.99     2276.71     32.81 o 
   8   3   8      339.28      342.25     14.34 o 
   9   3   8      614.53      647.59     14.98 o 
  10   3   8      130.91      127.99     10.32 o 
  11   3   8      258.34      267.28     13.44 o 
 -10   4   8       35.81       46.71     10.00 o 
  -9   4   8        2.90        3.47      6.91 o 
  -8   4   8     1636.30     1795.46     81.75 o 
  -7   4   8       73.97       86.07      9.70 o 
  -6   4   8       41.19       43.20      8.10 o 
  -5   4   8        3.21        1.42      7.17 o 
  -4   4   8     1504.35     1551.23     13.82 o 
  -3   4   8       39.16       42.44      6.64 o 
  -2   4   8      242.40      236.32      7.74 o 
  -1   4   8      295.31      295.59      7.04 o 
   0   4   8     1220.24     1239.16     11.21 o 
   1   4   8      334.44      307.30      8.12 o 
   2   4   8      787.03      788.27     10.90 o 
   3   4   8      583.17      594.61     11.63 o 
   4   4   8     1307.07     1374.51     14.85 o 
   5   4   8      269.33      280.58      9.54 o 
   6   4   8      205.94      201.14     12.32 o 
   7   4   8      120.94      114.20      9.06 o 
   8   4   8     1484.67     1503.56     29.13 o 
   9   4   8        3.61        1.40      5.15 o 
  10   4   8      253.96      229.44     21.36 o 
  -5   5   8      357.20      308.93     48.15 o 
  -4   5   8        3.14       -3.07     10.98 o 
  -3   5   8       30.43       33.31      7.58 o 
  -2   5   8      643.77      612.36     20.60 o 
  -1   5   8      137.21      160.42      9.46 o 
   0   5   8        6.67       15.45     11.08 o 
   1   5   8       12.96       20.44      6.80 o 
   2   5   8     1011.77      994.89     19.79 o 
   3   5   8      281.22      254.89     14.37 o 
   5   5   8        1.48        4.30      5.83 o 
 -15   0   9      499.78      454.17     42.54 o 
 -13   0   9      257.78      256.95      9.62 o 
 -11   0   9     3175.04     3380.52     58.34 o 
  -9   0   9     7665.64     7388.65     83.82 o 
  -7   0   9     6820.58     6635.23    127.17 o 
  -5   0   9    26060.16    27099.42    497.05 o 
  -3   0   9     2085.72     1934.95     39.25 o 
  -1   0   9     9982.90     9690.46     66.87 o 
   1   0   9     2639.18     2357.59     42.10 o 
   3   0   9     1973.09     1821.22     50.21 o 
   5   0   9     9332.65     9825.52     87.65 o 
   7   0   9        5.64       12.83      8.65 o 
   9   0   9    13729.30    12855.62     64.41 o 
  11   0   9     5726.21     5504.98     35.53 o 
  13   0   9     2270.20     2382.48     84.20 o 
  15   0   9     1284.09      965.47    214.09 o 
 -14   1   9      576.64      575.17     25.61 o 
 -13   1   9        0.29        6.48      5.80 o 
 -12   1   9       41.78       39.97      7.17 o 
 -11   1   9      838.51      863.59     15.95 o 
 -10   1   9     2607.49     2566.00     50.02 o 
  -9   1   9      800.11      800.60     20.16 o 
  -8   1   9      220.59      217.18      7.48 o 
  -7   1   9     1417.83     1464.73     27.82 o 
  -6   1   9     7883.59     7573.05    101.14 o 
  -5   1   9     1039.82     1033.55     19.83 o 
  -4   1   9       83.02       64.58      7.86 o 
  -3   1   9     3333.05     3617.98     62.88 o 
  -2   1   9     9352.76    10010.00    120.09 o 
  -1   1   9     6701.33     6797.04    116.07 o 
   0   1   9       68.33       71.82      6.71 o 
   1   1   9     1943.39     1855.83     17.35 o 
   2   1   9     8106.36     8507.18     57.65 o 
   3   1   9     1098.67      944.08     15.06 o 
   4   1   9       25.54       23.37      5.60 o 
   5   1   9     4261.30     4288.58     42.74 o 
   6   1   9     4541.87     4395.42     39.20 o 
   7   1   9     2840.89     2966.90     44.51 o 
   8   1   9      416.91      411.01      8.77 o 
   9   1   9      827.70      842.56     13.19 o 
  10   1   9     1135.74     1056.87     18.55 o 
  11   1   9     1046.59      987.81     25.37 o 
  12   1   9      255.36      286.03      9.19 o 
  13   1   9       10.04       18.44      6.38 o 
  14   1   9     2187.89     2234.77     70.26 o 
  15   1   9      124.55      101.52      6.20 o 
 -14   2   9     1007.05      884.71     12.43 o 
 -13   2   9       93.20       84.13      8.16 o 
 -12   2   9     1087.37     1123.94     20.88 o 
 -11   2   9      236.29      235.56      9.46 o 
 -10   2   9     1030.42     1058.90     14.92 o 
  -9   2   9      220.90      212.76     10.10 o 
  -8   2   9      645.82      624.63     10.20 o 
  -7   2   9       94.00       93.51      7.50 o 
  -6   2   9      145.17      139.88      7.43 o 
  -5   2   9      137.46      125.74      9.48 o 
  -4   2   9     2088.70     1890.99     46.17 o 
  -3   2   9     1240.55     1262.12     26.58 o 
  -2   2   9        1.30        6.65      7.26 o 
  -1   2   9      163.66      171.10      9.46 o 
   0   2   9    14079.88    14666.31    159.31 o 
   1   2   9     2532.83     2581.69     32.63 o 
   2   2   9       95.37      101.95      8.83 o 
   3   2   9      345.00      339.84     11.00 o 
   4   2   9     5933.72     5650.40     70.97 o 
   5   2   9      471.39      459.49     14.28 o 
   6   2   9      596.53      570.34      8.92 o 
   7   2   9      258.68      266.30      9.21 o 
   8   2   9     1719.51     1701.69     26.26 o 
   9   2   9      826.59      793.56     13.70 o 
  10   2   9       67.34       74.52      7.38 o 
  11   2   9      166.13      167.26      8.47 o 
  12   2   9      674.69      737.88     25.41 o 
  13   2   9      212.44      228.87      9.18 o 
  14   2   9      227.43      220.07     10.55 o 
 -12   3   9       43.98       49.55     21.26 o 
 -11   3   9      232.34      236.22      7.71 o 
 -10   3   9       97.79      103.02      7.68 o 
  -9   3   9      528.39      582.51     12.65 o 
  -8   3   9      614.75      637.78     10.30 o 
  -7   3   9      944.32     1017.95     19.57 o 
  -6   3   9      662.73      690.24     11.58 o 
  -5   3   9      816.82      792.29     13.83 o 
  -4   3   9      229.59      222.89      7.92 o 
  -3   3   9     2829.38     2832.48     32.37 o 
  -2   3   9      322.50      335.54      8.09 o 
  -1   3   9     1457.33     1405.71     18.18 o 
   0   3   9     2288.77     2222.00     20.79 o 
   1   3   9      526.54      492.79      8.24 o 
   2   3   9        8.97       11.02      6.20 o 
   3   3   9     1068.16      992.53     32.00 o 
   4   3   9        1.26       -2.36      6.88 o 
   5   3   9      976.37      923.31     15.45 o 
   6   3   9       77.70       74.87      9.37 o 
   7   3   9      942.50      947.14     16.56 o 
   8   3   9        1.57       17.50     10.29 o 
   9   3   9      134.11      141.90     11.35 o 
  10   3   9      284.87      259.55     19.90 o 
  11   3   9      448.18      445.97     12.07 o 
  12   3   9      101.61       93.58      6.88 o 
 -10   4   9       72.80       68.77     10.05 o 
  -9   4   9      469.36      461.33     13.68 o 
  -8   4   9      626.64      648.06     42.97 o 
  -7   4   9      339.23      309.98     10.96 o 
  -6   4   9       85.04       76.71      8.29 o 
  -5   4   9     2162.23     2347.80     46.09 o 
  -4   4   9        7.72       10.71      8.32 o 
  -3   4   9      175.04      168.95      8.27 o 
  -2   4   9        0.06        0.05      6.26 o 
  -1   4   9      714.33      713.92      9.67 o 
   0   4   9        0.44        3.69      5.73 o 
   1   4   9       32.19       31.85      6.02 o 
   2   4   9       21.47       25.08      5.85 o 
   3   4   9      354.45      380.70     10.48 o 
   4   4   9       13.06       14.02      7.31 o 
   5   4   9      437.33      402.24     10.55 o 
   6   4   9      388.93      400.57     14.78 o 
   7   4   9      279.54      252.06      9.21 o 
   8   4   9       46.19       46.67      6.28 o 
   9   4   9      937.85      805.69     41.66 o 
  10   4   9       38.78       51.88      8.53 o 
  -5   5   9        4.51        8.15      7.51 o 
  -4   5   9       20.26       14.66      5.79 o 
  -3   5   9      134.62      115.70      8.61 o 
  -2   5   9       82.76       68.18      7.34 o 
  -1   5   9       31.25       21.47      7.46 o 
   0   5   9        2.17        8.06      8.78 o 
   1   5   9      276.22      258.45     15.96 o 
   2   5   9      330.47      277.69     19.67 o 
   3   5   9        9.03        8.88      7.02 o 
   4   5   9        8.07       11.74      6.68 o 
 -14   0  10     1849.86     1909.43     62.97 o 
 -12   0  10      141.94      156.94      8.58 o 
 -10   0  10     7686.14     7685.24     57.50 o 
  -8   0  10     1907.86     1935.48     29.45 o 
  -6   0  10     1497.01     1354.29     29.40 o 
  -4   0  10     2959.92     2762.86     36.87 o 
  -2   0  10    23220.37    24413.52    119.09 o 
   0   0  10     1171.08     1075.05     22.99 o 
   2   0  10     5640.51     5138.21     50.40 o 
   4   0  10     3785.83     4277.00     98.98 o 
   6   0  10     4913.58     4873.82    117.51 o 
   8   0  10     2705.65     2630.32     32.68 o 
  10   0  10       15.78       10.70      8.68 o 
  12   0  10     1890.97     1871.53     34.25 o 
  14   0  10      222.45      211.96      9.90 o 
 -14   1  10     1245.23     1358.78     28.15 o 
 -13   1  10      681.24      677.80     10.58 o 
 -12   1  10      659.60      700.37     10.20 o 
 -11   1  10      595.92      594.60      9.82 o 
 -10   1  10      415.00      407.44     10.53 o 
  -9   1  10      512.69      503.59      9.88 o 
  -8   1  10     5990.76     5933.93     66.47 o 
  -7   1  10     2713.03     2596.40     50.58 o 
  -6   1  10      406.00      383.82     10.59 o 
  -5   1  10      740.09      723.97     13.33 o 
  -4   1  10     2503.66     2498.93     45.68 o 
  -3   1  10     6360.58     6330.45    107.70 o 
  -2   1  10     1750.81     1986.95     35.38 o 
  -1   1  10      275.99      226.31      8.55 o 
   0   1  10      914.33     1010.55     20.75 o 
   1   1  10    10206.30    10404.02    105.74 o 
   2   1  10     6351.09     6936.38     80.51 o 
   3   1  10     1172.09     1142.41     14.39 o 
   4   1  10     1362.08     1309.46     13.85 o 
   5   1  10     2342.50     2207.71     21.69 o 
   6   1  10     4316.02     4351.81     44.50 o 
   7   1  10      636.43      594.06     16.60 o 
   8   1  10     3494.59     3419.19     28.09 o 
   9   1  10     2665.80     2608.70     19.49 o 
  10   1  10      102.56      101.10      7.27 o 
  11   1  10       81.11       75.54      7.80 o 
  12   1  10     1175.90     1162.59     27.76 o 
  13   1  10      424.38      461.27     14.23 o 
  14   1  10      203.56      187.17      6.08 o 
  15   1  10        3.42        4.55      4.12 o 
 -14   2  10       67.92       60.46      6.13 o 
 -13   2  10     1955.43     1957.52     60.77 o 
 -12   2  10       33.85       27.15      6.83 o 
 -11   2  10      495.87      539.39     13.82 o 
 -10   2  10      448.04      467.93     11.07 o 
  -9   2  10     2785.42     2826.34     35.93 o 
  -8   2  10       26.34       19.86      6.14 o 
  -7   2  10     1813.17     1856.30     42.49 o 
  -6   2  10     1096.52     1039.61     16.41 o 
  -5   2  10     4190.51     3994.59     93.48 o 
  -4   2  10       31.80       39.12      8.30 o 
  -3   2  10      479.53      506.22     13.10 o 
  -2   2  10     1391.74     1431.73     36.55 o 
  -1   2  10     3261.94     3317.82     25.46 o 
   0   2  10       15.44       26.28      7.15 o 
   1   2  10       32.25       43.77      6.70 o 
   2   2  10       21.67       11.99      8.12 o 
   3   2  10     6163.76     6048.66     93.55 o 
   4   2  10       60.13       60.16      9.15 o 
   5   2  10       12.96       -1.76      8.51 o 
   6   2  10      430.52      378.56      8.12 o 
   7   2  10     6345.24     6285.84     65.42 o 
   8   2  10       75.95       89.25      6.63 o 
   9   2  10      198.33      206.54      8.77 o 
  10   2  10      968.07     1014.23     22.15 o 
  11   2  10     1480.91     1496.16     34.72 o 
  12   2  10       36.89       36.77      6.40 o 
  13   2  10      169.82      166.97     11.47 o 
  14   2  10       87.41       73.31      5.16 o 
 -12   3  10      889.38      974.19     20.43 o 
 -11   3  10        8.06       11.08      6.39 o 
 -10   3  10       57.93       62.54      7.98 o 
  -9   3  10      124.87      106.31      8.73 o 
  -8   3  10     1172.93     1248.01     15.13 o 
  -7   3  10       77.01       79.26      8.02 o 
  -6   3  10      624.19      597.08     13.11 o 
  -5   3  10        8.12        5.49      7.16 o 
  -4   3  10       23.83       30.07      6.58 o 
  -3   3  10      860.59      858.96     11.21 o 
  -2   3  10      121.74      120.28      7.37 o 
  -1   3  10      149.84      141.59      7.11 o 
   0   3  10     1626.98     1647.12     13.77 o 
   1   3  10      862.87      819.96     18.39 o 
   2   3  10     1726.00     1792.17     18.69 o 
   3   3  10       98.67       84.09      8.52 o 
   4   3  10     1266.56     1258.24     16.35 o 
   5   3  10        0.18        6.51      8.26 o 
   6   3  10     1381.02     1330.32     31.78 o 
   7   3  10       12.35        3.89      8.30 o 
   8   3  10      360.67      371.92     13.82 o 
   9   3  10        4.86       19.21     10.75 o 
  10   3  10      177.29      175.67      9.57 o 
  11   3  10      860.63      859.99     43.09 o 
  12   3  10      124.43      136.49     25.52 o 
  -9   4  10       48.00       22.52     10.05 o 
  -8   4  10      285.92      299.81     18.70 o 
  -7   4  10       50.53       39.94      7.42 o 
  -6   4  10      356.18      392.63      9.96 o 
  -5   4  10       41.92       30.70      8.09 o 
  -4   4  10      513.57      553.28     12.05 o 
  -3   4  10       74.10       78.08      9.04 o 
  -2   4  10      386.36      389.06     10.34 o 
  -1   4  10      285.68      287.16      9.76 o 
   0   4  10     1484.16     1507.48     21.54 o 
   1   4  10      123.79      125.72      7.38 o 
   2   4  10      145.93      152.55      8.35 o 
   3   4  10      613.31      591.68     10.25 o 
   4   4  10      580.73      591.31     11.01 o 
   5   4  10        1.72        2.91      7.02 o 
   6   4  10      102.37       95.02      7.44 o 
   7   4  10       25.76       15.74      8.08 o 
   8   4  10      126.80      111.05      6.85 o 
   9   4  10       80.91       67.83      6.62 o 
  -4   5  10       10.59       13.00      4.96 o 
  -2   5  10        0.71        8.46      6.24 o 
  -1   5  10        0.28        6.61      7.36 o 
   0   5  10        1.10       11.57      8.39 o 
   1   5  10       19.20       24.17     11.13 o 
   2   5  10      180.60      182.41      9.85 o 
   3   5  10      107.83       87.53     10.60 o 
 -15   0  11     1557.14     1192.24    249.89 o 
 -13   0  11       28.66       18.19     10.36 o 
 -11   0  11      254.36      258.73      9.79 o 
  -9   0  11        6.33       11.57      9.98 o 
  -7   0  11     3832.07     3920.87    158.82 o 
  -5   0  11     3620.43     3964.22    129.35 o 
  -3   0  11     2591.80     2789.11     39.46 o 
  -1   0  11     2458.67     2628.50     46.35 o 
   1   0  11     9833.42    10114.96    228.39 o 
   3   0  11     4610.13     4749.38     95.29 o 
   5   0  11     3500.52     3466.59     46.71 o 
   7   0  11       76.39       59.86     16.98 o 
   9   0  11      487.92      441.79     21.67 o 
  11   0  11      658.53      661.76     14.23 o 
  13   0  11      330.55      323.45     15.52 o 
  15   0  11       38.45       47.54      8.59 o 
 -14   1  11      444.83      433.22     35.62 o 
 -13   1  11      708.87      693.32     17.62 o 
 -12   1  11      264.55      265.70      8.44 o 
 -11   1  11      605.70      637.31      9.81 o 
 -10   1  11     2192.20     2289.91     40.19 o 
  -9   1  11      147.29      129.62      7.77 o 
  -8   1  11      487.76      508.79     12.01 o 
  -7   1  11     1968.00     1952.19     26.36 o 
  -6   1  11      636.69      602.72     21.40 o 
  -5   1  11     5624.78     5662.96     60.45 o 
  -4   1  11      178.70      165.04      7.11 o 
  -3   1  11      799.98      763.84     15.29 o 
  -2   1  11       19.02       39.23      6.56 o 
  -1   1  11     6579.82     6806.34    102.75 o 
   0   1  11     3533.12     3703.10     40.39 o 
   1   1  11      280.46      269.62      7.27 o 
   2   1  11      747.03      790.50      9.99 o 
   3   1  11       91.09       64.05      5.48 o 
   4   1  11     5239.43     5650.68     57.85 o 
   5   1  11       67.74       91.33      9.59 o 
   6   1  11      374.77      353.32      9.80 o 
   7   1  11       24.82       25.18      5.52 o 
   8   1  11     1395.82     1393.06     15.10 o 
   9   1  11     5620.24     5519.20     45.03 o 
  10   1  11     1092.29     1063.52     18.88 o 
  11   1  11       77.17       77.50      7.37 o 
  12   1  11       61.14       65.65      8.39 o 
  13   1  11     1114.24     1093.34     26.24 o 
  14   1  11      233.64      224.93      7.68 o 
 -13   2  11       62.31       51.84      8.27 o 
 -12   2  11      106.43      107.46      8.70 o 
 -11   2  11       24.26       28.81      6.35 o 
 -10   2  11     2554.45     2690.21     45.99 o 
  -9   2  11        0.63        3.03      6.01 o 
  -8   2  11      420.79      416.45     10.22 o 
  -7   2  11      151.67      131.51      6.96 o 
  -6   2  11     4684.42     4664.10     73.93 o 
  -5   2  11      450.75      443.16     12.32 o 
  -4   2  11      933.54      933.08     29.81 o 
  -3   2  11      374.06      372.80     11.10 o 
  -2   2  11     3574.66     3545.69     52.30 o 
  -1   2  11      725.69      705.54     20.50 o 
   0   2  11     1344.59     1435.18     19.18 o 
   1   2  11       70.74       68.95      7.93 o 
   2   2  11     1802.13     1831.03     35.29 o 
   3   2  11      716.40      730.62     14.86 o 
   4   2  11        7.89        7.87     11.53 o 
   5   2  11       32.16       36.30      6.67 o 
   6   2  11     1333.19     1263.91     20.55 o 
   7   2  11      786.37      779.98     14.50 o 
   8   2  11      445.94      415.01      9.03 o 
   9   2  11        3.03       -1.04      5.82 o 
  10   2  11     1502.69     1525.13     29.62 o 
  11   2  11        8.33        6.53      6.20 o 
  12   2  11      284.19      293.85     13.38 o 
  13   2  11        1.15        0.24      6.00 o 
  14   2  11     1130.43      959.34    223.28 o 
 -12   3  11      557.92      528.28     12.81 o 
 -11   3  11       45.99       32.96      6.55 o 
 -10   3  11      168.91      156.99      8.29 o 
  -9   3  11      339.84      366.28     11.12 o 
  -8   3  11      503.92      521.95      9.95 o 
  -7   3  11       55.24       65.83      7.82 o 
  -6   3  11      183.06      146.27      8.78 o 
  -5   3  11      452.36      482.46     10.25 o 
  -4   3  11     1212.71     1231.91     17.96 o 
  -3   3  11      378.60      364.73      8.84 o 
  -2   3  11      981.90      969.46     11.29 o 
  -1   3  11      538.30      537.08     12.43 o 
   0   3  11     2632.73     2562.51     30.97 o 
   1   3  11      688.05      672.08     11.07 o 
   2   3  11      233.13      217.31      9.50 o 
   3   3  11       20.62       13.65      7.38 o 
   4   3  11     4949.05     4701.07     83.71 o 
   5   3  11      165.81      171.39      9.58 o 
   6   3  11       64.31       67.04      9.75 o 
   7   3  11        4.90        8.25      8.84 o 
   8   3  11      863.27      919.68     19.04 o 
   9   3  11      694.45      676.49     16.07 o 
  10   3  11      109.51      105.01     16.71 o 
  11   3  11       13.43       12.65      6.72 o 
  12   3  11       47.74       47.61      9.60 o 
  -9   4  11      364.40      356.43     54.04 o 
  -8   4  11       36.94       43.96      6.68 o 
  -7   4  11       62.65       90.85      7.45 o 
  -6   4  11       19.41        7.49      7.13 o 
  -5   4  11     1558.69     1688.17     18.51 o 
  -4   4  11        0.02       -1.55      8.57 o 
  -3   4  11      572.86      620.41     12.84 o 
  -2   4  11      627.31      655.58     11.33 o 
  -1   4  11     2428.81     2518.37     19.09 o 
   0   4  11       65.03       61.21      6.98 o 
   1   4  11      772.55      801.36     11.57 o 
   2   4  11      246.67      248.47      9.55 o 
   3   4  11     1294.48     1259.81     32.92 o 
   4   4  11       30.92       28.97      6.69 o 
   5   4  11      187.72      177.93      9.66 o 
   6   4  11      149.38      143.26      9.05 o 
   7   4  11      975.82      946.21     17.32 o 
   8   4  11       53.24       47.92      5.56 o 
   9   4  11      156.14      141.74      9.89 o 
  -3   5  11      202.41      192.90      8.01 o 
  -2   5  11        6.40        5.79      6.75 o 
   0   5  11      281.53      253.51     26.46 o 
   1   5  11       18.76       10.43      8.82 o 
   2   5  11        4.62        3.39      7.10 o 
   3   5  11        1.65       -0.45      5.81 o 
 -14   0  12      108.55       94.45      8.33 o 
 -12   0  12      140.97      154.16     10.72 o 
 -10   0  12     2041.44     2094.48     27.71 o 
  -8   0  12     2814.21     2881.74     30.39 o 
  -6   0  12      372.52      415.65     14.14 o 
  -4   0  12      269.99      208.89     11.23 o 
  -2   0  12      685.90      791.94     13.91 o 
   0   0  12      929.00     1055.71     30.00 o 
   2   0  12      106.84       64.74      8.57 o 
   4   0  12      619.97      653.99     14.76 o 
   6   0  12    10628.96    11107.86    155.32 o 
   8   0  12      498.31      499.77     14.97 o 
  10   0  12     2591.13     2597.70     50.54 o 
  12   0  12        1.81        1.90      8.66 o 
  14   0  12       18.47        8.46      9.47 o 
 -14   1  12      181.04      156.31     14.50 o 
 -13   1  12     1174.39     1179.68     13.51 o 
 -12   1  12       81.73       78.16      8.17 o 
 -11   1  12      109.76      113.60      7.42 o 
 -10   1  12      192.95      199.54      7.90 o 
  -9   1  12      192.59      178.84      8.05 o 
  -8   1  12      196.41      177.33      6.98 o 
  -7   1  12      181.72      174.75      7.07 o 
  -6   1  12      926.08      931.65     20.41 o 
  -5   1  12      564.63      572.34     18.19 o 
  -4   1  12     3161.90     3139.80     54.80 o 
  -3   1  12      393.41      413.43     11.01 o 
  -2   1  12     2074.24     2130.66     27.36 o 
  -1   1  12        1.17        8.69      5.77 o 
   0   1  12     1198.12     1156.87     12.85 o 
   1   1  12     1749.12     1910.52     17.71 o 
   2   1  12     3108.94     3232.98     40.63 o 
   3   1  12      382.51      417.58     11.96 o 
   4   1  12     1368.32     1391.06     17.64 o 
   5   1  12     1989.14     1935.84     40.83 o 
   6   1  12      159.61      153.60      9.01 o 
   7   1  12     1396.14     1425.53     11.87 o 
   8   1  12      111.25      119.22      6.68 o 
   9   1  12       63.32       65.89      6.89 o 
  10   1  12       34.60       31.31      7.16 o 
  11   1  12      619.91      654.97     14.60 o 
  12   1  12      130.37      154.22      8.03 o 
  13   1  12      192.15      180.38      7.04 o 
  14   1  12      176.80      180.27      6.43 o 
 -13   2  12      236.94      205.91     12.21 o 
 -12   2  12       82.51       81.72      5.86 o 
 -11   2  12      737.86      776.99     11.64 o 
 -10   2  12      324.83      351.69     10.96 o 
  -9   2  12       17.67       27.71      6.44 o 
  -8   2  12      743.34      735.21      9.67 o 
  -7   2  12     1876.91     1847.52     21.34 o 
  -6   2  12      140.25      122.66      7.44 o 
  -5   2  12      221.18      215.97      7.31 o 
  -4   2  12      419.52      393.85      9.16 o 
  -3   2  12     5425.28     5527.26     99.93 o 
  -2   2  12        6.72       -0.55     11.24 o 
  -1   2  12       27.24       27.30      8.23 o 
   0   2  12        1.24        5.90     10.44 o 
   1   2  12    11051.26    11228.02    158.71 o 
   2   2  12       11.20        7.41      7.99 o 
   3   2  12      107.80       97.99      9.15 o 
   4   2  12      318.63      311.68      9.07 o 
   5   2  12     3166.28     3014.64     23.74 o 
   6   2  12     1026.81     1032.15     12.58 o 
   7   2  12      379.80      356.03      9.12 o 
   8   2  12      497.62      477.17     14.07 o 
   9   2  12       77.00       74.43      6.24 o 
  10   2  12      562.76      577.86     14.47 o 
  11   2  12       60.30       69.00      5.64 o 
  12   2  12      137.98      130.06      7.57 o 
  13   2  12       46.89       44.13      6.51 o 
 -11   3  12       32.14       27.89      6.70 o 
 -10   3  12       65.64       77.04      7.20 o 
  -9   3  12     2523.49     2786.23     41.82 o 
  -8   3  12      375.02      402.85     10.39 o 
  -7   3  12      404.60      426.36     13.30 o 
  -6   3  12      396.49      393.25      9.94 o 
  -5   3  12     1246.14     1272.67     17.95 o 
  -4   3  12     1695.23     1711.30     17.49 o 
  -3   3  12      545.56      591.38     11.77 o 
  -2   3  12       12.04       22.69      6.50 o 
  -1   3  12     1601.27     1560.76     23.05 o 
   0   3  12        3.54        9.73      5.26 o 
   1   3  12     1131.95     1100.38     13.69 o 
   2   3  12       74.44       68.48      7.65 o 
   3   3  12     2721.15     2643.20     31.25 o 
   4   3  12     1564.42     1527.59     22.04 o 
   5   3  12       47.40       50.32      7.11 o 
   6   3  12       74.97       61.76      8.09 o 
   7   3  12     3384.88     3413.01     42.91 o 
   8   3  12      646.88      628.38     27.81 o 
   9   3  12      182.42      164.54     10.72 o 
  10   3  12       18.66       10.79      9.49 o 
  11   3  12     2175.94     2154.54    103.81 o 
  12   3  12       50.55       54.11      7.25 o 
  -9   4  12      138.89      113.81     21.79 o 
  -8   4  12     1333.71     1484.78     19.80 o 
  -7   4  12       91.95       78.81      6.76 o 
  -6   4  12       97.02      112.90      7.56 o 
  -5   4  12       11.05       15.86      8.18 o 
  -4   4  12     1486.05     1566.67     52.92 o 
  -3   4  12        0.74       -7.66      7.91 o 
  -2   4  12      329.08      334.64     10.89 o 
  -1   4  12        1.80        0.04      7.58 o 
   0   4  12      153.02      163.31      9.22 o 
   1   4  12      277.25      303.55      9.52 o 
   2   4  12     1311.44     1322.25     22.26 o 
   3   4  12      183.60      160.11      7.70 o 
   4   4  12       19.41       27.73      6.16 o 
   5   4  12      302.24      282.13      8.79 o 
   6   4  12     1975.56     1880.05     19.18 o 
   7   4  12      242.04      225.47     13.07 o 
   8   4  12      350.36      327.87      9.99 o 
   9   4  12       64.61       41.96      6.17 o 
  -2   5  12      218.73      168.53     44.34 o 
   0   5  12      308.16      240.95     37.19 o 
   1   5  12        0.19        0.47      7.83 o 
 -13   0  13       40.71       33.69      9.43 o 
 -11   0  13      866.77      880.45     19.21 o 
  -9   0  13       16.21       17.68     10.79 o 
  -7   0  13     7684.78     7434.73     75.94 o 
  -5   0  13     1152.85     1167.28     44.32 o 
  -3   0  13    15190.63    16056.80    215.28 o 
  -1   0  13     5566.59     6075.96    100.96 o 
   1   0  13     4443.71     4519.35     53.36 o 
   3   0  13     3692.39     3835.54     53.41 o 
   5   0  13     1138.95     1122.33     22.43 o 
   7   0  13     1561.05     1604.50     20.71 o 
   9   0  13      674.47      649.32     19.59 o 
  11   0  13      126.67      133.73     10.06 o 
  13   0  13     4469.02     4734.66     32.47 o 
 -14   1  13      124.73       91.81     10.20 o 
 -13   1  13       27.39       32.49      4.73 o 
 -12   1  13      741.14      766.55     11.81 o 
 -11   1  13     2052.43     2139.53     47.29 o 
 -10   1  13     1886.59     1938.01     23.90 o 
  -9   1  13      167.01      177.04      7.74 o 
  -8   1  13      584.38      562.77      9.84 o 
  -7   1  13       12.79        5.69      6.27 o 
  -6   1  13     5900.14     5817.30     73.85 o 
  -5   1  13       13.43       14.00      7.89 o 
  -4   1  13      371.10      357.35      9.63 o 
  -3   1  13      144.98      147.32      7.43 o 
  -2   1  13     3907.79     3945.63     38.62 o 
  -1   1  13     2144.97     2179.60     32.82 o 
   0   1  13      451.21      500.81      8.67 o 
   1   1  13       27.15       26.23      5.13 o 
   2   1  13     2325.07     2263.18     32.40 o 
   3   1  13     3561.91     3522.84     31.00 o 
   4   1  13      205.28      168.65      9.61 o 
   5   1  13     1169.50     1140.63     23.95 o 
   6   1  13       82.14       89.10      5.14 o 
   7   1  13     1291.77     1293.41     15.74 o 
   8   1  13     3645.15     3664.03     47.03 o 
   9   1  13       89.62       88.48      7.32 o 
  10   1  13      522.67      515.45     21.28 o 
  11   1  13      783.40      849.77     22.17 o 
  12   1  13     1457.03     1602.66     29.23 o 
  13   1  13       56.80       54.10      5.28 o 
  14   1  13      591.75      556.05     28.78 o 
 -13   2  13        1.97        5.29      8.14 o 
 -12   2  13     1662.10     1703.75     25.71 o 
 -11   2  13      274.75      288.77     13.33 o 
 -10   2  13      123.95      137.60      7.48 o 
  -9   2  13       63.79       72.81      8.87 o 
  -8   2  13     1194.07     1321.55     12.77 o 
  -7   2  13       28.01       36.44      7.37 o 
  -6   2  13      255.16      250.70      7.75 o 
  -5   2  13     1015.96      971.83     14.16 o 
  -4   2  13     1836.84     1792.58     16.06 o 
  -3   2  13        2.24        7.53      5.30 o 
  -2   2  13     2539.69     2578.50     52.74 o 
  -1   2  13     1578.86     1599.08     53.19 o 
   0   2  13     2894.64     2891.86     57.84 o 
   1   2  13      352.57      356.65     14.65 o 
   2   2  13     1703.03     1683.66     25.32 o 
   3   2  13      556.93      516.25      9.67 o 
   4   2  13     5003.49     4831.28    106.08 o 
   5   2  13      870.82      820.27     14.11 o 
   6   2  13     1267.98     1282.35     25.02 o 
   7   2  13       76.45       58.86      7.22 o 
   8   2  13     5901.61     5863.97     56.25 o 
   9   2  13       19.58       21.77      5.94 o 
  10   2  13      142.68      146.12      7.94 o 
  11   2  13       82.09      101.93      6.52 o 
  12   2  13      628.88      645.82     15.03 o 
  13   2  13       13.59       14.23      6.01 o 
 -11   3  13      103.90       90.11      6.52 o 
 -10   3  13      455.89      521.86     16.01 o 
  -9   3  13      369.81      397.34      9.51 o 
  -8   3  13       40.57       46.51      8.10 o 
  -7   3  13       90.19       96.62      8.05 o 
  -6   3  13     2703.88     2839.26     53.90 o 
  -5   3  13      267.94      309.68      9.67 o 
  -4   3  13        4.75       20.07      7.45 o 
  -3   3  13       55.68       56.06      6.54 o 
  -2   3  13     4207.83     4150.53     21.73 o 
  -1   3  13     2740.31     2816.92     34.60 o 
   0   3  13     2193.34     2170.14     24.64 o 
   1   3  13       51.19       50.56      5.86 o 
   2   3  13     1195.92     1162.74     13.63 o 
   3   3  13     1396.10     1359.19     22.71 o 
   4   3  13      165.47      164.19      9.55 o 
   5   3  13        8.12        5.63      6.97 o 
   6   3  13      404.99      399.20     18.79 o 
   7   3  13      467.30      491.46     12.58 o 
   8   3  13        0.61       -0.28      8.83 o 
   9   3  13       13.53       10.22      9.02 o 
  10   3  13      532.41      520.61     13.36 o 
  11   3  13      806.41      711.88     41.14 o 
  -8   4  13        1.33       -1.51      7.51 o 
  -7   4  13      703.86      770.57     22.70 o 
  -6   4  13      402.76      413.93     20.43 o 
  -5   4  13      637.45      734.47     14.39 o 
  -4   4  13      336.69      333.63     11.07 o 
  -3   4  13      221.02      229.32      9.71 o 
  -2   4  13      136.59      135.16      8.94 o 
  -1   4  13     2276.37     2337.16     49.94 o 
   0   4  13        5.40        4.79      7.44 o 
   1   4  13      131.36      126.34      8.81 o 
   2   4  13        0.29        3.53      7.61 o 
   3   4  13     1264.97     1251.99     23.82 o 
   4   4  13       20.48       16.22      6.08 o 
   5   4  13       10.76       15.41      5.85 o 
   6   4  13       80.26       73.03      6.44 o 
   7   4  13        3.22        8.18      5.77 o 
 -14   0  14     2231.66     1776.49    393.97 o 
 -12   0  14      159.62      150.09     12.65 o 
 -10   0  14      868.58      863.03     17.37 o 
  -8   0  14     1740.78     1657.48     22.05 o 
  -6   0  14     1173.50     1124.19     20.54 o 
  -4   0  14     7826.11     7942.06    176.82 o 
  -2   0  14     1761.74     1808.60     29.00 o 
   0   0  14    17429.36    17277.24    121.96 o 
   2   0  14     1285.74     1109.60     36.98 o 
   4   0  14     4638.11     4321.41     54.63 o 
   6   0  14     8117.92     8326.12     48.09 o 
   8   0  14     5438.28     5629.91     42.08 o 
  10   0  14      171.83      181.86     11.13 o 
  12   0  14      611.65      579.82     12.02 o 
  14   0  14       63.24       41.62      7.35 o 
 -14   1  14      122.20       81.67     23.06 o 
 -13   1  14        3.81        4.65      5.15 o 
 -12   1  14       10.11       11.59      6.84 o 
 -11   1  14     2791.28     2940.84     61.55 o 
 -10   1  14     1416.28     1499.81     21.68 o 
  -9   1  14       49.88       47.92      6.81 o 
  -8   1  14     1642.01     1684.66     21.43 o 
  -7   1  14     1673.75     1615.02     24.92 o 
  -6   1  14     1583.10     1535.76     21.98 o 
  -5   1  14      806.88      768.41     20.17 o 
  -4   1  14     2966.25     3090.71     45.20 o 
  -3   1  14     6496.33     6596.18     96.70 o 
  -2   1  14      189.65      205.84      8.63 o 
  -1   1  14     1379.88     1299.97     17.67 o 
   0   1  14     2546.32     2537.50     27.94 o 
   1   1  14     5409.68     5199.18     66.50 o 
   2   1  14      229.85      253.77      7.70 o 
   3   1  14     1497.49     1612.56     21.21 o 
   4   1  14      191.35      213.49      8.35 o 
   5   1  14     7020.64     6702.57     74.77 o 
   6   1  14     2119.04     2108.20     20.46 o 
   7   1  14      437.59      449.79      9.88 o 
   8   1  14       13.21       15.60      6.26 o 
   9   1  14     1479.27     1557.94     34.30 o 
  10   1  14      880.32      953.54     23.68 o 
  11   1  14       60.59       53.38      7.47 o 
  12   1  14      396.70      421.59     10.59 o 
  13   1  14      166.80      170.42      8.41 o 
 -13   2  14     1219.92     1018.44    206.14 o 
 -12   2  14       49.73       56.85      6.92 o 
 -11   2  14        1.34        7.30      5.90 o 
 -10   2  14        1.22       15.30      6.39 o 
  -9   2  14     5435.08     5638.08    109.02 o 
  -8   2  14      461.63      487.84      9.54 o 
  -7   2  14       23.80       20.15      6.93 o 
  -6   2  14        0.58       -0.34      6.75 o 
  -5   2  14     4937.98     5088.06     64.16 o 
  -4   2  14      109.23      112.59      6.74 o 
  -3   2  14      514.73      551.11     16.83 o 
  -2   2  14      219.54      210.82      8.56 o 
  -1   2  14     1061.57     1058.72     19.84 o 
   0   2  14       33.58       23.68      5.82 o 
   1   2  14      671.44      670.14      9.52 o 
   2   2  14      446.36      444.07      8.61 o 
   3   2  14     3210.86     3311.12     41.04 o 
   4   2  14     1317.37     1302.56     17.16 o 
   5   2  14     3094.72     3091.82     42.40 o 
   6   2  14      137.54      140.80      7.41 o 
   7   2  14     2440.31     2475.73     35.57 o 
   8   2  14      264.50      266.86      8.34 o 
   9   2  14      374.90      422.37     13.07 o 
  10   2  14        0.07        6.97      5.93 o 
  11   2  14     1586.98     1645.51     45.25 o 
  12   2  14      245.00      256.51      8.87 o 
  13   2  14      175.03      148.41     25.51 o 
 -11   3  14      231.83      206.85     15.13 o 
 -10   3  14      450.61      492.02     15.13 o 
  -9   3  14      131.82      142.58      9.83 o 
  -8   3  14      581.37      638.64     11.64 o 
  -7   3  14       13.59       15.89      7.95 o 
  -6   3  14      882.03      931.45     12.04 o 
  -5   3  14       11.87       14.63      7.43 o 
  -4   3  14     1311.83     1313.22     20.54 o 
  -3   3  14       63.20       72.63      7.28 o 
  -2   3  14     1591.64     1621.04     21.93 o 
  -1   3  14      419.33      425.49      8.77 o 
   0   3  14      165.30      167.16      7.33 o 
   1   3  14      887.08      913.80     12.97 o 
   2   3  14       60.10       58.75      6.63 o 
   3   3  14      290.73      283.39      8.87 o 
   4   3  14      141.21      147.02      8.31 o 
   5   3  14     2199.15     2213.71     21.57 o 
   6   3  14     1162.53     1167.23     22.59 o 
   7   3  14      480.63      500.58     15.30 o 
   8   3  14      103.67       95.24      9.22 o 
   9   3  14       80.14       69.58      8.57 o 
  10   3  14      681.02      652.15     21.43 o 
  11   3  14        1.36       -2.32      4.65 o 
  -8   4  14       22.15       24.59     10.81 o 
  -7   4  14      154.02      150.95     10.44 o 
  -6   4  14       57.04       65.51      7.10 o 
  -5   4  14       32.64       33.31      7.04 o 
  -4   4  14      253.13      243.22      9.97 o 
  -3   4  14      184.02      195.79      8.52 o 
  -2   4  14      287.26      281.90      9.39 o 
  -1   4  14      300.05      301.14     12.10 o 
   0   4  14      824.75      841.14     21.95 o 
   1   4  14      144.57      132.03      8.45 o 
   2   4  14      238.52      224.75     10.02 o 
   3   4  14      151.86      143.06      7.00 o 
   4   4  14      131.24      118.83      6.46 o 
   5   4  14        6.53       10.53      5.20 o 
   6   4  14      116.52      106.84      7.67 o 
   7   4  14       89.32       79.17      5.18 o 
 -13   0  15     1469.24     1298.29     19.34 o 
 -11   0  15     4885.49     5096.53     64.90 o 
  -9   0  15      602.97      577.62     15.63 o 
  -7   0  15     7785.59     7766.43     60.47 o 
  -5   0  15      204.58      192.04      9.66 o 
  -3   0  15     2615.83     2595.54     44.26 o 
  -1   0  15     1997.37     2041.33     21.56 o 
   1   0  15     3677.22     3879.86     69.97 o 
   3   0  15     7353.24     7550.94    174.38 o 
   5   0  15     1170.12     1131.78     28.96 o 
   7   0  15     2209.46     2301.22     25.07 o 
   9   0  15     1379.18     1407.12     19.30 o 
  11   0  15     1053.73     1161.65     40.01 o 
  13   0  15     1973.77     1410.15    376.19 o 
 -13   1  15      356.52      323.75      8.97 o 
 -12   1  15     1094.27     1107.88     30.35 o 
 -11   1  15        6.72        5.14      6.84 o 
 -10   1  15      138.72      148.39      7.06 o 
  -9   1  15      144.27      160.62      7.21 o 
  -8   1  15     3178.40     3234.07     21.78 o 
  -7   1  15     1941.34     1921.06     22.19 o 
  -6   1  15       79.57       83.30      6.02 o 
  -5   1  15        3.05        4.86      5.60 o 
  -4   1  15     2444.14     2487.33     30.89 o 
  -3   1  15     4744.31     4873.23     47.41 o 
  -2   1  15       17.62       11.40      6.30 o 
  -1   1  15     1603.15     1640.22     20.45 o 
   0   1  15     5044.20     5222.05     62.43 o 
   1   1  15     1521.87     1467.03     22.01 o 
   2   1  15      246.84      251.59      8.96 o 
   3   1  15     2877.35     2878.59     49.75 o 
   4   1  15     2225.77     2136.00     32.66 o 
   5   1  15      481.64      488.17      8.15 o 
   6   1  15        2.74        6.41      4.93 o 
   7   1  15      378.61      354.29      8.21 o 
   8   1  15     1863.09     1798.94     29.45 o 
   9   1  15      581.40      615.24     14.72 o 
  10   1  15       94.95      104.84      6.61 o 
  11   1  15      414.22      427.13     12.13 o 
  12   1  15      768.30      791.45     15.98 o 
  13   1  15      651.91      610.09     12.18 o 
 -12   2  15       10.04        2.58      5.80 o 
 -11   2  15       70.63       65.52      6.11 o 
 -10   2  15      619.61      687.56     15.29 o 
  -9   2  15       93.77       83.22      7.42 o 
  -8   2  15      382.37      383.88      8.87 o 
  -7   2  15      256.38      220.78      8.40 o 
  -6   2  15     2098.75     2205.32     28.07 o 
  -5   2  15        3.26        4.46      6.83 o 
  -4   2  15      413.45      376.16      7.99 o 
  -3   2  15       70.47       77.27      6.49 o 
  -2   2  15     8088.92     7983.57    100.79 o 
  -1   2  15       63.56       66.66      6.41 o 
   0   2  15     1029.01      999.32     14.27 o 
   1   2  15      391.27      370.46     10.97 o 
   2   2  15     3385.93     3337.45     51.36 o 
   3   2  15      114.57      120.98      7.21 o 
   4   2  15      207.38      210.91      9.04 o 
   5   2  15      271.55      268.94      8.13 o 
   6   2  15      480.58      485.43      9.79 o 
   7   2  15      171.44      179.94      7.62 o 
   8   2  15     1584.26     1576.09     15.58 o 
   9   2  15       17.29       19.39      6.46 o 
  10   2  15      892.42      908.61     25.32 o 
  11   2  15      118.88      118.11      6.56 o 
  12   2  15      888.38      837.30     15.60 o 
 -10   3  15        3.63       12.47      6.08 o 
  -9   3  15      392.87      408.39     11.97 o 
  -8   3  15      903.62      953.26     16.61 o 
  -7   3  15      510.32      529.06     10.73 o 
  -6   3  15       92.89       85.87      7.49 o 
  -5   3  15      548.18      585.74     10.90 o 
  -4   3  15       58.34       73.66      7.79 o 
  -3   3  15      432.13      428.82      9.38 o 
  -2   3  15      124.58      123.49      6.66 o 
  -1   3  15      986.00     1026.09     20.81 o 
   0   3  15      136.64      144.10      7.55 o 
   1   3  15     1600.35     1660.00     19.93 o 
   2   3  15      412.24      413.23      9.44 o 
   3   3  15      315.64      305.75      8.53 o 
   4   3  15       85.32       74.31      9.52 o 
   5   3  15      222.21      242.68     10.51 o 
   6   3  15     1293.14     1371.13     30.99 o 
   7   3  15      159.50      168.00      7.92 o 
   8   3  15      300.76      280.04     11.34 o 
   9   3  15       86.65       94.07      6.96 o 
  10   3  15       55.31       58.46     10.22 o 
  -7   4  15      108.25       83.35      7.21 o 
  -6   4  15        1.48        4.38      5.51 o 
  -5   4  15      729.34      706.53     22.11 o 
  -4   4  15      121.95      118.09     11.07 o 
  -3   4  15       36.51       34.11      6.89 o 
  -2   4  15       46.25       56.33      6.85 o 
  -1   4  15      142.42      152.88      9.61 o 
   0   4  15        6.02       -0.38      8.23 o 
   1   4  15       46.32       39.34      7.71 o 
   2   4  15        0.05       -1.45      5.61 o 
   3   4  15     1084.03     1035.97     19.93 o 
   4   4  15       12.10       10.42      5.33 o 
   5   4  15       29.69       38.15      7.92 o 
   6   4  15        5.23       -0.86      5.40 o 
 -12   0  16      784.91      652.89     35.21 o 
 -10   0  16      598.29      627.91     15.34 o 
  -8   0  16      658.91      641.46     14.68 o 
  -6   0  16     1785.10     1801.17     40.00 o 
  -4   0  16     5636.29     5871.49    124.66 o 
  -2   0  16     1178.84     1162.10     27.10 o 
   0   0  16     2747.39     2646.24     38.46 o 
   2   0  16      148.59      205.92     10.82 o 
   4   0  16        3.45       18.18      6.86 o 
   6   0  16      746.87      818.70     19.32 o 
   8   0  16      391.29      410.36     13.08 o 
  10   0  16     2421.66     2614.33     51.36 o 
  12   0  16        1.09        1.86      6.11 o 
 -13   1  16       37.08       28.16      6.22 o 
 -12   1  16       99.29       83.15      7.11 o 
 -11   1  16       10.46        7.16      6.56 o 
 -10   1  16      546.71      575.28      8.81 o 
  -9   1  16      587.25      635.59     14.26 o 
  -8   1  16      374.50      366.59      9.06 o 
  -7   1  16        1.58        0.12      6.87 o 
  -6   1  16      331.10      327.95     10.25 o 
  -5   1  16     2137.97     2160.33     35.93 o 
  -4   1  16      781.03      787.24     17.57 o 
  -3   1  16      205.93      204.92      7.18 o 
  -2   1  16       43.92       49.17      6.26 o 
  -1   1  16      118.74      111.52      8.30 o 
   0   1  16     4986.48     4954.84     54.51 o 
   1   1  16        0.75        4.44      5.91 o 
   2   1  16     1498.64     1567.04     18.28 o 
   3   1  16       85.49       85.38      5.35 o 
   4   1  16     3723.05     3653.96     46.42 o 
   5   1  16      289.70      297.49      7.30 o 
   6   1  16      675.77      659.32     13.18 o 
   7   1  16      905.76      913.43     15.90 o 
   8   1  16       67.98       72.47      6.23 o 
   9   1  16      200.20      216.99      7.44 o 
  10   1  16      406.39      425.96     10.83 o 
  11   1  16      104.53      102.45      7.00 o 
  12   1  16        7.19        7.54      5.19 o 
  13   1  16       44.41       46.14      6.42 o 
 -12   2  16       13.53        4.21      4.83 o 
 -11   2  16     1008.91     1023.51     12.17 o 
 -10   2  16      289.37      281.32      9.48 o 
  -9   2  16      170.26      168.44      8.53 o 
  -8   2  16       25.06       30.92      6.95 o 
  -7   2  16     2229.93     2250.23     22.06 o 
  -6   2  16       82.79       86.67      7.50 o 
  -5   2  16      475.55      457.02      9.80 o 
  -4   2  16       28.01       37.48      7.04 o 
  -3   2  16      987.87     1012.74     18.87 o 
  -2   2  16      415.28      413.85      8.75 o 
  -1   2  16        5.45        2.73      6.50 o 
   0   2  16      122.47      118.07      6.18 o 
   1   2  16     1006.73      993.74     12.60 o 
   2   2  16      123.68      110.78      6.45 o 
   3   2  16     2409.26     2337.29     16.33 o 
   4   2  16      160.33      158.49      7.78 o 
   5   2  16     2619.17     2620.50     23.71 o 
   6   2  16       58.03       46.85      6.54 o 
   7   2  16      170.07      157.14      7.56 o 
   8   2  16      143.23      145.54      7.07 o 
   9   2  16      667.38      740.45     18.60 o 
  10   2  16      495.14      520.34     10.81 o 
  11   2  16        0.76        7.09      5.80 o 
  12   2  16       33.54       19.20      9.17 o 
 -10   3  16       55.71       43.99      6.00 o 
  -9   3  16     1253.22     1275.90     40.54 o 
  -8   3  16      116.42       98.27      7.23 o 
  -7   3  16      152.93      163.91      7.36 o 
  -6   3  16       69.65       69.30      8.19 o 
  -5   3  16     2424.84     2554.09     45.28 o 
  -4   3  16      460.85      437.30      9.76 o 
  -3   3  16        0.66        3.08      7.26 o 
  -2   3  16      317.57      317.85     11.23 o 
  -1   3  16      598.85      627.42     17.34 o 
   0   3  16      723.11      726.47     21.57 o 
   1   3  16       44.22       33.68      6.57 o 
   2   3  16       52.73       60.32      6.50 o 
   3   3  16        1.19        3.45      6.67 o 
   4   3  16      280.39      289.71      9.00 o 
   5   3  16     1431.62     1462.41     20.53 o 
   6   3  16      167.32      174.65      7.79 o 
   7   3  16      883.54      880.89     11.45 o 
   8   3  16       86.38       82.04      7.89 o 
   9   3  16     1304.90     1254.95     24.04 o 
  10   3  16       22.12       14.19      5.23 o 
  -6   4  16      853.78      895.15     14.15 o 
  -5   4  16       33.15       27.07      6.98 o 
  -4   4  16      362.25      422.04     16.41 o 
  -3   4  16        5.72        4.28      6.05 o 
  -2   4  16     1455.17     1492.16     36.16 o 
  -1   4  16      120.24      133.48     11.70 o 
   0   4  16       78.00       88.62      9.68 o 
   1   4  16      153.86      141.98      9.45 o 
   2   4  16     1625.06     1538.01     48.36 o 
   3   4  16       27.98       36.14      5.13 o 
   4   4  16       20.81       21.62      6.06 o 
   5   4  16      275.47      243.52      9.33 o 
   6   4  16      852.87      684.84     98.69 o 
 -13   0  17      124.27      102.01     31.05 o 
 -11   0  17      322.16      310.18     11.36 o 
  -9   0  17       11.10       13.53     10.99 o 
  -7   0  17     1144.24     1125.39     15.63 o 
  -5   0  17       46.62       49.86      9.35 o 
  -3   0  17     4974.60     5125.05     40.07 o 
  -1   0  17     1014.37     1007.73     12.66 o 
   1   0  17     4384.18     4210.99     27.17 o 
   3   0  17     1132.52     1204.04     20.02 o 
   5   0  17      419.71      390.16     11.38 o 
   7   0  17      467.24      503.25     14.03 o 
   9   0  17       67.28       73.37      9.47 o 
  11   0  17     1383.68     1541.99     26.60 o 
  13   0  17     1257.78     1236.30     20.11 o 
 -12   1  17       11.70        9.73      6.49 o 
 -11   1  17      404.88      387.57      9.77 o 
 -10   1  17       89.78       79.19      6.00 o 
  -9   1  17      565.42      602.48      9.05 o 
  -8   1  17       54.05       45.60      7.19 o 
  -7   1  17     1516.09     1540.55     19.78 o 
  -6   1  17       11.09       18.48      6.43 o 
  -5   1  17     1648.15     1586.74     27.07 o 
  -4   1  17     1211.45     1241.51     26.87 o 
  -3   1  17       23.31       27.11      6.26 o 
  -2   1  17      193.51      198.02      7.05 o 
  -1   1  17     1959.88     1962.77     27.33 o 
   0   1  17      498.04      475.91      8.96 o 
   1   1  17       72.71       98.20      5.24 o 
   2   1  17     1972.85     1952.61     30.03 o 
   3   1  17     1049.31     1015.44     11.32 o 
   4   1  17      190.14      202.54      7.12 o 
   5   1  17      249.49      260.79      6.81 o 
   6   1  17      557.99      539.98      8.73 o 
   7   1  17     4641.71     4585.18     65.12 o 
   8   1  17      162.55      159.05      7.17 o 
   9   1  17      171.07      166.62      7.83 o 
  10   1  17        2.71        7.22      6.36 o 
  11   1  17     1022.62      971.23     21.60 o 
  12   1  17      502.08      537.31     16.00 o 
 -11   2  17        4.79        4.45      5.41 o 
 -10   2  17      288.14      272.44     10.64 o 
  -9   2  17       95.77       98.72      6.99 o 
  -8   2  17     1343.74     1427.77     20.85 o 
  -7   2  17       82.43       75.98      6.33 o 
  -6   2  17        9.44        2.04      6.47 o 
  -5   2  17       53.49       40.28      6.79 o 
  -4   2  17     1084.28     1132.21     14.10 o 
  -3   2  17       56.96       52.99      6.24 o 
  -2   2  17      531.50      545.78      9.77 o 
  -1   2  17     1390.39     1410.17     15.44 o 
   0   2  17      883.86      872.84     11.72 o 
   1   2  17      468.55      466.93      9.85 o 
   2   2  17     1511.98     1525.15     13.95 o 
   3   2  17      124.40      124.10      7.21 o 
   4   2  17     1050.53     1104.24     12.53 o 
   5   2  17      112.17      111.95      6.30 o 
   6   2  17      889.36      917.48     13.38 o 
   7   2  17      165.93      185.85      6.89 o 
   8   2  17      668.95      678.91      9.74 o 
   9   2  17       48.06       51.92      6.40 o 
  10   2  17      779.99      757.74     15.41 o 
  11   2  17      148.68      137.97      6.56 o 
  -9   3  17      104.12       86.42      6.50 o 
  -8   3  17      157.93      132.70      7.33 o 
  -7   3  17       60.73       54.87      6.23 o 
  -6   3  17     1118.76     1148.83     12.19 o 
  -5   3  17      166.23      147.93      7.04 o 
  -4   3  17       92.70       86.44      6.86 o 
  -3   3  17       60.03       70.22      6.75 o 
  -2   3  17     2063.27     2189.23     22.48 o 
  -1   3  17      939.87      973.04     16.31 o 
   0   3  17       10.48        2.65      6.75 o 
   1   3  17        8.57        5.81      6.07 o 
   2   3  17     3098.36     3251.41     25.70 o 
   3   3  17     1133.74     1179.78     18.47 o 
   4   3  17       87.93       81.42      7.15 o 
   5   3  17      232.17      241.61      8.20 o 
   6   3  17      128.69      154.74      9.25 o 
   7   3  17      543.15      505.28     18.64 o 
   8   3  17        0.01        1.77      6.08 o 
   9   3  17       43.36       34.66      4.65 o 
  -6   4  17       64.13       39.37     16.41 o 
  -5   4  17      210.90      196.72      7.52 o 
  -4   4  17      155.10      149.01      6.59 o 
  -3   4  17     2425.61     2251.49     17.42 o 
  -2   4  17      134.99      135.51      6.98 o 
  -1   4  17      275.57      304.26     10.83 o 
   0   4  17        0.37        4.18      7.36 o 
   1   4  17      703.81      707.82     21.35 o 
   2   4  17       19.42       19.15      6.94 o 
   3   4  17      653.25      571.14     14.66 o 
   4   4  17       45.06       33.67      6.14 o 
   5   4  17      685.38      534.15     48.85 o 
 -12   0  18     1187.54     1072.05    182.00 o 
 -10   0  18      216.18      219.69     11.17 o 
  -8   0  18     2222.35     2230.87     31.96 o 
  -6   0  18       12.07        9.29      8.32 o 
  -4   0  18     3178.31     3182.02     31.44 o 
  -2   0  18     1851.94     1889.42     31.16 o 
   0   0  18     8675.87     8454.54     69.52 o 
   2   0  18      358.40      377.59     13.64 o 
   4   0  18    13572.98    13280.51    117.49 o 
   6   0  18      346.33      315.50     12.05 o 
   8   0  18     3413.11     3517.77    111.78 o 
  10   0  18      257.25      272.22     12.91 o 
  12   0  18       83.59       88.56      7.90 o 
 -11   1  18      403.47      354.24     16.06 o 
 -10   1  18      806.89      807.69     21.62 o 
  -9   1  18      420.55      419.20      8.58 o 
  -8   1  18       95.83       95.37      7.19 o 
  -7   1  18      281.99      297.68      9.15 o 
  -6   1  18     2568.46     2627.61     26.71 o 
  -5   1  18      728.94      750.82     13.00 o 
  -4   1  18     1427.20     1474.73     24.01 o 
  -3   1  18     2011.11     2093.42     26.13 o 
  -2   1  18      863.53      890.06     11.69 o 
  -1   1  18     1916.81     1834.48     28.91 o 
   0   1  18      680.73      680.26     10.18 o 
   1   1  18       20.89       28.52      5.57 o 
   2   1  18     1724.26     1690.87     21.89 o 
   3   1  18     2927.30     2899.39     33.44 o 
   4   1  18       30.56       28.96      5.34 o 
   5   1  18     1910.62     1926.49     29.33 o 
   6   1  18      440.71      468.43      9.42 o 
   7   1  18     1738.09     1721.86     33.72 o 
   8   1  18      247.43      269.45      9.31 o 
   9   1  18      684.25      695.48     15.58 o 
  10   1  18      692.37      771.31     13.66 o 
  11   1  18      253.48      249.69      7.67 o 
  12   1  18        9.03        5.55      5.14 o 
 -11   2  18      512.80      458.54     10.76 o 
 -10   2  18      323.74      308.56     15.39 o 
  -9   2  18     1390.90     1372.19     36.49 o 
  -8   2  18       98.28       88.34      6.23 o 
  -7   2  18      664.70      712.13     10.17 o 
  -6   2  18      181.03      174.97      7.47 o 
  -5   2  18     5187.59     5287.19     42.77 o 
  -4   2  18      483.81      502.26     13.07 o 
  -3   2  18       85.60      100.50      6.62 o 
  -2   2  18        0.58        2.51      6.23 o 
  -1   2  18     3183.36     3243.95     34.42 o 
   0   2  18      116.80      112.79      6.99 o 
   1   2  18      267.29      246.81      7.72 o 
   2   2  18        5.28        0.85      6.59 o 
   3   2  18       54.99       57.39      6.74 o 
   4   2  18        0.95        7.04      6.09 o 
   5   2  18     1039.96     1080.37     13.83 o 
   6   2  18      774.96      782.06     13.74 o 
   7   2  18       15.34       15.13      6.19 o 
   8   2  18       27.23       21.96      6.16 o 
   9   2  18     1207.83     1254.41     33.49 o 
  10   2  18      198.30      212.88      9.74 o 
  11   2  18      340.33      351.10     10.10 o 
  -9   3  18       65.83       67.56      6.31 o 
  -8   3  18        3.34       -1.51      6.48 o 
  -7   3  18      349.99      362.76      8.88 o 
  -6   3  18     1042.35     1082.72     17.01 o 
  -5   3  18       48.66       59.85      6.59 o 
  -4   3  18       13.51       12.72      5.96 o 
  -3   3  18      506.30      478.11      9.87 o 
  -2   3  18      359.06      373.18     14.97 o 
  -1   3  18      226.41      233.18      9.63 o 
   0   3  18       26.54       40.27      7.82 o 
   1   3  18      565.46      597.87     25.69 o 
   2   3  18      806.09      826.64     19.05 o 
   3   3  18        6.80        7.21      7.68 o 
   4   3  18      183.76      191.26      8.36 o 
   5   3  18     1275.58     1320.64     29.38 o 
   6   3  18     1393.29     1393.12     17.60 o 
   7   3  18        9.92       14.42      5.66 o 
   8   3  18       37.34       40.85      6.63 o 
  -4   4  18      244.58      217.91      9.75 o 
  -3   4  18      359.35      309.73     10.60 o 
  -2   4  18       69.88       70.72      6.78 o 
  -1   4  18      222.30      197.37      7.45 o 
   0   4  18     1211.72     1063.91     50.91 o 
   1   4  18      556.31      578.05     23.85 o 
   2   4  18       22.42       35.15      9.24 o 
   3   4  18       49.59       49.26     11.01 o 
 -11   0  19      620.69      644.37     35.58 o 
  -9   0  19     4349.27     4575.49    102.28 o 
  -7   0  19      661.35      704.51     22.79 o 
  -5   0  19     2076.77     2005.64     31.78 o 
  -3   0  19      320.99      296.12     11.08 o 
  -1   0  19     6059.63     5999.42     53.74 o 
   1   0  19      175.17      164.31      8.24 o 
   3   0  19     3872.08     3834.25     27.79 o 
   5   0  19     1035.63     1015.71     18.43 o 
   7   0  19     5796.45     5733.61     44.76 o 
   9   0  19       49.44       52.94     10.73 o 
  11   0  19     2897.23     2482.46    695.31 o 
 -11   1  19      253.20      217.34     33.95 o 
 -10   1  19      225.07      222.21      6.69 o 
  -9   1  19      142.48      146.23      7.33 o 
  -8   1  19     3916.70     3947.20     42.86 o 
  -7   1  19       52.32       70.26      6.58 o 
  -6   1  19       62.75       59.58      6.64 o 
  -5   1  19        0.09        1.50      6.27 o 
  -4   1  19     1427.22     1472.47     28.36 o 
  -3   1  19     5061.87     5298.37     34.67 o 
  -2   1  19       73.18       72.79      6.57 o 
  -1   1  19      121.92      125.19      6.88 o 
   0   1  19     1159.70     1148.90     19.62 o 
   1   1  19     4067.70     4056.88     34.22 o 
   2   1  19      822.76      829.31     10.47 o 
   3   1  19      970.75      892.62     20.37 o 
   4   1  19     1042.12     1027.76     11.86 o 
   5   1  19      479.98      493.72      8.37 o 
   6   1  19     1545.54     1588.08     18.75 o 
   7   1  19      742.43      785.68     10.78 o 
   8   1  19      107.16      132.59      9.03 o 
   9   1  19      237.59      224.05      8.89 o 
  10   1  19     1385.42     1510.95     40.23 o 
  11   1  19      186.43      201.04      8.60 o 
 -10   2  19      733.99      681.24      9.60 o 
  -9   2  19        0.22        0.36      5.95 o 
  -8   2  19      260.28      248.30      7.21 o 
  -7   2  19       11.39       13.36      5.67 o 
  -6   2  19      662.39      667.77     10.56 o 
  -5   2  19      156.37      143.72      7.05 o 
  -4   2  19     1399.41     1487.51     25.15 o 
  -3   2  19       11.63       14.38      7.22 o 
  -2   2  19     2741.89     2845.36     44.93 o 
  -1   2  19     1099.73     1100.78     14.01 o 
   0   2  19     1968.04     2071.76     16.40 o 
   1   2  19       76.41       69.54      6.68 o 
   2   2  19     4618.95     4646.80     37.68 o 
   3   2  19       25.81       27.13      6.43 o 
   4   2  19       12.62       18.87      6.08 o 
   5   2  19      319.28      330.77      8.90 o 
   6   2  19     2379.39     2547.74     40.75 o 
   7   2  19      131.81      127.08      6.88 o 
   8   2  19       57.96       65.08      6.17 o 
   9   2  19        3.01        6.71      6.28 o 
  10   2  19        8.01       11.05      4.87 o 
  -8   3  19      460.99      454.00     18.62 o 
  -7   3  19      662.15      597.49     27.59 o 
  -6   3  19       27.53       20.95      5.77 o 
  -5   3  19        6.02        8.64      5.49 o 
  -4   3  19      398.84      374.79     11.48 o 
  -3   3  19     1233.44     1253.90     24.31 o 
  -2   3  19      371.98      373.53     14.25 o 
  -1   3  19        5.24       10.04      6.43 o 
   0   3  19       19.37       22.47      7.13 o 
   1   3  19     1809.35     1849.73     59.18 o 
   2   3  19       96.85       88.87      9.69 o 
   3   3  19      107.89      100.40      7.60 o 
   4   3  19        0.22        0.36      6.21 o 
   5   3  19      480.49      505.96     13.75 o 
   6   3  19      300.41      308.48      9.41 o 
   7   3  19      106.12       93.78      6.84 o 
   8   3  19       41.73       46.09      6.43 o 
  -2   4  19       10.63        3.60      6.50 o 
   0   4  19        3.49       -3.80      8.78 o 
   1   4  19       56.72       36.86     10.00 o 
   2   4  19       36.54       32.59      9.46 o 
   3   4  19       56.16       55.43     17.78 o 
 -10   0  20      452.16      472.29      9.67 o 
  -8   0  20       96.03       94.36      9.40 o 
  -6   0  20     8188.02     8303.76    147.36 o 
  -4   0  20     1154.63     1177.06     16.44 o 
  -2   0  20     3296.12     3210.80     30.89 o 
   0   0  20      162.59      154.52      9.94 o 
   2   0  20     1362.83     1388.16     35.33 o 
   4   0  20     1275.25     1278.88     17.20 o 
   6   0  20     2677.37     2703.60     27.56 o 
   8   0  20       11.93       25.35      9.07 o 
  10   0  20      455.87      413.81     20.83 o 
 -10   1  20      554.44      498.99     19.57 o 
  -9   1  20      645.89      657.48     10.32 o 
  -8   1  20      519.47      524.25      9.51 o 
  -7   1  20      558.08      587.17     10.48 o 
  -6   1  20      290.26      322.69      8.51 o 
  -5   1  20     2581.12     2596.25     30.87 o 
  -4   1  20        2.62        8.04      6.69 o 
  -3   1  20      180.97      193.51      7.89 o 
  -2   1  20      198.89      207.48      9.45 o 
  -1   1  20     6261.42     6267.80     84.06 o 
   0   1  20      186.19      184.99      6.76 o 
   1   1  20       11.91       14.12      5.54 o 
   2   1  20     1119.07     1071.45     12.18 o 
   3   1  20      645.93      651.16      8.64 o 
   4   1  20     3030.56     3030.72     18.20 o 
   5   1  20       92.31       83.45      6.26 o 
   6   1  20      179.55      179.19      6.47 o 
   7   1  20      599.18      633.64     10.40 o 
   8   1  20     1178.93     1257.09     18.00 o 
   9   1  20      170.38      186.04      9.16 o 
  10   1  20      218.11      214.86      8.63 o 
  11   1  20       28.38       21.85      4.29 o 
 -10   2  20        1.07        4.27      5.61 o 
  -9   2  20        8.15        8.65      5.07 o 
  -8   2  20       31.10       38.08      6.16 o 
  -7   2  20     1134.76     1188.50     29.70 o 
  -6   2  20      100.03       94.87      8.02 o 
  -5   2  20       12.46        9.06      7.46 o 
  -4   2  20      199.04      204.39      8.58 o 
  -3   2  20      697.46      759.33     15.46 o 
  -2   2  20      242.25      253.76      9.35 o 
  -1   2  20      301.50      285.55      8.61 o 
   0   2  20       13.82       16.00      6.55 o 
   1   2  20      867.25      938.81     11.83 o 
   2   2  20      109.13      108.43      7.17 o 
   3   2  20     2250.36     2269.78     23.75 o 
   4   2  20       52.39       60.53      6.62 o 
   5   2  20      618.20      633.72     11.20 o 
   6   2  20       65.56       70.47      6.31 o 
   7   2  20      675.08      706.14     16.31 o 
   8   2  20      133.49      156.83      7.08 o 
   9   2  20     1445.70     1579.66     21.62 o 
  10   2  20       43.79       44.34      6.87 o 
  -7   3  20      601.09      539.88     12.11 o 
  -6   3  20        8.64       25.01      8.37 o 
  -5   3  20      819.40      790.55     33.01 o 
  -4   3  20      695.50      692.80     21.25 o 
  -3   3  20     1035.17     1018.23     21.86 o 
  -2   3  20        4.57        0.33      7.85 o 
  -1   3  20     1557.00     1607.13     68.28 o 
   0   3  20      164.29      174.77     13.19 o 
   1   3  20       31.70       30.60      6.65 o 
   2   3  20       14.77        7.46      7.82 o 
   3   3  20      296.36      294.75     10.05 o 
   4   3  20      395.64      376.74     16.38 o 
   5   3  20        4.78       10.32      6.47 o 
   6   3  20        1.89        0.49      7.04 o 
   7   3  20        0.74        0.86      6.00 o 
 -11   0  21      518.77      326.40     80.28 o 
  -9   0  21     1422.77     1497.74     23.11 o 
  -7   0  21        6.02       10.71      7.04 o 
  -5   0  21      141.65      147.02     10.45 o 
  -3   0  21        5.27       16.94     10.19 o 
  -1   0  21      302.56      297.64     12.51 o 
   1   0  21     6907.35     6682.66     42.11 o 
   3   0  21       32.92       31.41      6.93 o 
   5   0  21      553.26      593.55     17.33 o 
   7   0  21       68.88      104.51      9.81 o 
   9   0  21      220.19      180.76     14.41 o 
  11   0  21       12.73       11.31      6.28 o 
 -10   1  21      151.77      128.84     14.33 o 
  -9   1  21     1000.91      967.98     29.04 o 
  -8   1  21       12.61       11.83      5.31 o 
  -7   1  21      186.66      165.05      7.28 o 
  -6   1  21      178.67      145.81      7.95 o 
  -5   1  21      702.25      708.06      9.87 o 
  -4   1  21      693.06      692.29     14.47 o 
  -3   1  21       81.90       91.24      6.72 o 
  -2   1  21      299.84      308.08      9.28 o 
  -1   1  21     1055.33     1038.98     17.40 o 
   0   1  21      265.10      273.29      7.88 o 
   1   1  21       10.30       10.02      5.65 o 
   2   1  21      962.25      960.86     11.86 o 
   3   1  21      119.50      126.64      6.74 o 
   4   1  21      209.01      199.98      6.68 o 
   5   1  21       81.86       95.15      5.93 o 
   6   1  21      391.60      374.42     10.42 o 
   7   1  21      373.17      399.62      9.29 o 
   8   1  21        6.74        8.50      6.40 o 
   9   1  21       71.38       64.44      6.48 o 
  10   1  21        0.47        2.83      5.06 o 
  -9   2  21        7.06        9.20      4.04 o 
  -8   2  21     1437.57     1484.62     13.23 o 
  -7   2  21       45.09       38.52      5.89 o 
  -6   2  21      509.59      466.48      8.18 o 
  -5   2  21        2.35        1.31      6.36 o 
  -4   2  21     2351.78     2438.74     33.06 o 
  -3   2  21      120.16      128.32      8.45 o 
  -2   2  21      490.66      481.90     11.20 o 
  -1   2  21        8.69       14.22      6.29 o 
   0   2  21      685.67      673.93     11.08 o 
   1   2  21      221.36      262.06      9.14 o 
   2   2  21       94.77      101.63      6.46 o 
   3   2  21       31.92       38.38      5.98 o 
   4   2  21      226.00      210.30      9.03 o 
   5   2  21      778.16      833.46     20.17 o 
   6   2  21      712.63      739.61     11.98 o 
   7   2  21       75.80       84.75      6.79 o 
   8   2  21       55.37       42.27      8.51 o 
   9   2  21        5.32        3.54      4.78 o 
  -6   3  21      159.42      141.23      9.10 o 
  -5   3  21      157.29      138.52     11.97 o 
  -4   3  21      493.49      476.41     16.29 o 
  -3   3  21        2.22        6.70      7.83 o 
  -2   3  21      414.50      419.92     21.55 o 
  -1   3  21      378.14      344.19     28.90 o 
   0   3  21     1042.93     1115.22     42.52 o 
   1   3  21        0.52        5.88      5.58 o 
   2   3  21     1134.09     1167.24     46.38 o 
   3   3  21      398.16      376.68     19.03 o 
   4   3  21      787.39      777.49     17.00 o 
   5   3  21       19.63        7.66      8.12 o 
   6   3  21      641.25      651.30     49.21 o 
 -10   0  22        1.94        3.82      6.24 o 
  -8   0  22      625.67      699.06     19.38 o 
  -6   0  22      889.34      877.50     12.92 o 
  -4   0  22     3627.56     3641.98     50.40 o 
  -2   0  22        9.25        8.37      9.86 o 
   0   0  22      183.76      186.53     10.03 o 
   2   0  22     1602.03     1649.82     20.28 o 
   4   0  22      588.44      645.72     18.16 o 
   6   0  22      508.74      505.60     11.88 o 
   8   0  22     2404.02     2202.83     33.46 o 
  10   0  22       66.11       65.72      6.39 o 
 -10   1  22      173.20      140.37      8.59 o 
  -9   1  22      492.16      439.78     16.65 o 
  -8   1  22      222.74      221.75      8.10 o 
  -7   1  22      321.22      309.81      7.36 o 
  -6   1  22      996.81     1005.68     13.39 o 
  -5   1  22      345.21      332.99      7.74 o 
  -4   1  22       30.18       33.78      7.09 o 
  -3   1  22        5.90       14.70      6.61 o 
  -2   1  22     1051.28     1077.94     17.35 o 
  -1   1  22      750.00      798.54     15.25 o 
   0   1  22      353.60      369.61     11.94 o 
   1   1  22       25.53       31.78      6.47 o 
   2   1  22     1296.49     1283.82     11.00 o 
   3   1  22     1873.86     1880.98     19.22 o 
   4   1  22       61.43       67.86      5.49 o 
   5   1  22       83.97       90.37      5.47 o 
   6   1  22      221.61      224.33      9.32 o 
   7   1  22      503.83      506.92     15.52 o 
   8   1  22      101.36       96.63      6.07 o 
   9   1  22       37.62       22.71      5.59 o 
  10   1  22      134.36       97.43      8.92 o 
  -8   2  22       61.90       57.38      4.85 o 
  -7   2  22     1422.26     1387.56     17.34 o 
  -6   2  22      604.89      584.89     23.43 o 
  -5   2  22      402.76      414.14     14.33 o 
  -4   2  22       57.07       66.49      7.43 o 
  -3   2  22     1425.19     1495.23     18.73 o 
  -2   2  22      136.01      141.90      8.35 o 
  -1   2  22     1500.51     1505.30     18.02 o 
   0   2  22       13.66       13.71      6.27 o 
   1   2  22      980.10      997.15     25.12 o 
   2   2  22       28.84       30.38      6.36 o 
   3   2  22      841.05      857.18     18.65 o 
   4   2  22       17.59       21.22      5.52 o 
   5   2  22      833.34      867.49     20.48 o 
   6   2  22      377.00      370.58     14.33 o 
   7   2  22        2.05        1.08      7.43 o 
   8   2  22      271.04      258.77     13.41 o 
  -5   3  22        0.06        1.06      7.54 o 
  -4   3  22        0.47        7.16      9.43 o 
  -3   3  22      736.09      755.91     19.03 o 
  -2   3  22      482.29      448.29     15.60 o 
  -1   3  22      158.57      171.73      9.07 o 
   0   3  22      203.81      231.72     16.74 o 
   1   3  22      407.82      433.32     38.10 o 
   2   3  22       97.88       85.11     18.40 o 
   3   3  22       88.68       80.18      7.67 o 
   4   3  22       35.05       49.98      7.02 o 
   5   3  22      350.00      296.40     51.98 o 
  -9   0  23     2884.18     2575.36     63.79 o 
  -7   0  23        0.80        7.90      7.94 o 
  -5   0  23     1962.38     2119.00     27.89 o 
  -3   0  23       86.89       85.99     10.57 o 
  -1   0  23     1265.62     1268.15     19.96 o 
   1   0  23        0.59        8.30      8.72 o 
   3   0  23     1671.66     1686.50     19.35 o 
   5   0  23     1210.82     1242.80     21.27 o 
   7   0  23      289.17      344.10     10.54 o 
   9   0  23      960.52      861.28     81.29 o 
  -8   1  23      128.45      134.17      6.24 o 
  -7   1  23      637.31      589.61     18.06 o 
  -6   1  23      585.65      602.94     21.59 o 
  -5   1  23       37.18       30.04      5.70 o 
  -4   1  23      229.01      220.64      7.40 o 
  -3   1  23      414.46      428.16      9.17 o 
  -2   1  23     2539.29     2580.58     42.24 o 
  -1   1  23      804.03      853.38     11.55 o 
   0   1  23      457.97      472.73     13.86 o 
   1   1  23     1584.45     1614.07     29.06 o 
   2   1  23      742.08      766.59     16.07 o 
   3   1  23       22.04       16.46      5.40 o 
   4   1  23        4.36       13.92      5.12 o 
   5   1  23     2140.04     2254.16     31.72 o 
   6   1  23     1452.79     1427.03     28.82 o 
   7   1  23       24.48       29.86      5.29 o 
   8   1  23        4.14       13.52      5.66 o 
   9   1  23      303.24      267.53      7.94 o 
  -7   2  23       55.55       47.94      8.62 o 
  -6   2  23      248.34      265.66     10.42 o 
  -5   2  23       96.30       75.10      5.84 o 
  -4   2  23     1745.06     1838.90     16.01 o 
  -3   2  23      427.16      458.25     11.94 o 
  -2   2  23      558.30      573.85     11.81 o 
  -1   2  23       13.86       18.60      7.13 o 
   0   2  23     2943.76     2996.53     77.90 o 
   1   2  23      196.81      201.55      9.93 o 
   2   2  23      730.17      748.84     29.16 o 
   3   2  23      107.10       96.88      5.99 o 
   4   2  23      885.45      982.77     30.71 o 
   5   2  23       57.93       62.19      5.77 o 
   6   2  23     1222.23     1166.79     19.06 o 
   7   2  23        6.93        4.55      5.33 o 
  -3   3  23      398.72      356.28     10.89 o 
  -2   3  23        2.24        3.43      9.72 o 
  -1   3  23      116.25      133.18     27.98 o 
   0   3  23      616.97      571.89     22.04 o 
   1   3  23      644.06      542.93     17.44 o 
   2   3  23       25.59        4.74      8.09 o 
   3   3  23       14.29       19.37      8.85 o 
  -8   0  24       85.17       54.98      9.18 o 
  -6   0  24     1820.99     1800.53     70.41 o 
  -4   0  24        9.73       13.37      9.61 o 
  -2   0  24     8978.51     8908.53    165.64 o 
   0   0  24        0.30        6.79     10.44 o 
   2   0  24     2462.40     2560.29     38.34 o 
   4   0  24      599.47      613.99     19.04 o 
   6   0  24      770.44      824.22     24.17 o 
   8   0  24       11.85       15.28      7.02 o 
  -8   1  24     1278.92     1144.45     14.64 o 
  -7   1  24     1051.58      971.21     40.85 o 
  -6   1  24       14.23       19.48      5.53 o 
  -5   1  24      843.65      810.59     30.76 o 
  -4   1  24      627.45      628.63     16.54 o 
  -3   1  24     1014.03      992.95     11.93 o 
  -2   1  24      449.84      469.83     10.57 o 
  -1   1  24      370.21      402.28      9.21 o 
   0   1  24      198.98      220.87      8.18 o 
   1   1  24      723.01      749.85     13.02 o 
   2   1  24      162.12      159.76      6.51 o 
   3   1  24      683.34      670.41      9.39 o 
   4   1  24      601.95      625.43      8.41 o 
   5   1  24      809.84      760.01     23.14 o 
   6   1  24      580.17      552.36     12.80 o 
   7   1  24      215.18      209.84      8.65 o 
  -6   2  24      126.25       93.14      6.96 o 
  -5   2  24      341.38      328.82     11.78 o 
  -4   2  24       30.93       32.55      6.51 o 
  -3   2  24      350.71      330.21     16.87 o 
  -2   2  24        1.47        9.68      5.97 o 
  -1   2  24      325.32      334.85     20.71 o 
   0   2  24       11.57       19.35      7.39 o 
   1   2  24       39.57       44.15      5.97 o 
   2   2  24      142.39      133.27      7.38 o 
   3   2  24     1368.86     1403.27     35.07 o 
   4   2  24       16.97       24.69      6.07 o 
   5   2  24       23.88       27.36      5.75 o 
   6   2  24       94.32       93.41      8.49 o 
  -7   0  25      802.09      695.05     37.14 o 
  -5   0  25        6.07        0.90      6.91 o 
  -3   0  25      253.81      234.04     13.31 o 
  -1   0  25       48.99       30.93      8.42 o 
   1   0  25     2356.99     2285.91     26.68 o 
   3   0  25      599.77      589.76     12.52 o 
   5   0  25     3098.17     2860.60     24.69 o 
   7   0  25        9.42       15.15      6.96 o 
  -7   1  25       55.11       46.89      6.93 o 
  -6   1  25       17.64       21.92      6.13 o 
  -5   1  25     2826.70     2941.09     28.11 o 
  -4   1  25        0.81        6.14      5.89 o 
  -3   1  25       63.53       72.05      6.34 o 
  -2   1  25       41.49       43.06      6.91 o 
  -1   1  25      816.52      835.08     14.81 o 
   0   1  25     1209.41     1159.96     14.84 o 
   1   1  25      100.34       99.56      6.58 o 
   2   1  25      126.91      140.97      8.05 o 
   3   1  25       50.09       66.50      7.20 o 
   4   1  25      546.95      527.88     23.46 o 
   5   1  25      112.53       92.50      9.25 o 
   6   1  25      316.56      291.53     13.67 o 
   7   1  25       24.82       22.32      8.23 o 
  -5   2  25       25.25       12.63      5.50 o 
  -2   2  25     1080.27     1018.01     18.45 o 
  -1   2  25       26.03       30.97      9.37 o 
   0   2  25     1137.72     1134.93     68.58 o 
   1   2  25       17.43       28.00     12.57 o 
   2   2  25      120.24      119.89     11.96 o 
   4   2  25       85.88       83.50      8.90 o 
  -6   0  26        2.71        1.86      8.06 o 
  -4   0  26     1185.77     1178.30    104.14 o 
  -2   0  26      188.06      165.22     13.72 o 
   0   0  26      204.21      203.30      8.73 o 
   2   0  26      266.54      285.48     12.20 o 
   4   0  26       60.89       67.74     12.24 o 
   6   0  26      884.72      937.72     21.01 o 
  -6   1  26      114.97       93.92      7.05 o 
  -4   1  26      426.97      396.45     16.12 o 
  -3   1  26      253.25      216.61     13.56 o 
  -2   1  26      822.29      748.80     14.70 o 
  -1   1  26        0.19        4.28      5.47 o 
   0   1  26       44.77       34.90      6.59 o 
   1   1  26        0.62        1.50      6.49 o 
   2   1  26     1471.47     1421.78     60.73 o 
   3   1  26        8.89       12.33      8.17 o 
   4   1  26       36.95       52.48     13.90 o 
   5   1  26       93.22      109.23     20.60 o 
  -2   2  26       11.61        8.33      7.84 o 
  -1   2  26       42.37       20.99     12.05 o 
   0   2  26      124.29       95.51     28.48 o 
  -3   0  27      930.57      881.52     80.55 o 
  -1   0  27     1883.62     1868.06     55.46 o 
   1   0  27       60.39       68.41     11.31 o 
   3   0  27      988.05      908.04     59.12 o 
   5   0  27      103.34      108.82     11.45 o 
  -4   1  27       23.09       25.62      5.79 o 
  -3   1  27      659.58      647.19     19.68 o 
  -2   1  27      650.39      633.94     61.05 o 
  -1   1  27      208.97      225.00     19.11 o 
   1   1  27       13.19       17.97      6.78 o 
   2   1  27      516.58      490.87     13.29 o 
   3   1  27      573.44      602.00     20.24 o 
   4   1  27        6.47        7.93      7.64 o 
  -2   0  28      651.89      592.55     73.79 o 
   0   0  28      712.18      617.82     19.65 o 
   2   0  28      967.44      861.17     20.35 o 
  -1   1  28       52.76       42.83      7.09 o 
   0   1  28      622.91      509.30     43.53 o 
                                                 
